# Supplementary material for: The Stress-Response Factor SigH Modulates the Interaction between Mycobacterium tuberculosis and Host Phagocytes
Source: PLoS One. 2012 Jan 3;7(1):e28958. doi: 10.1371/journal.pone.0028958 (PMC3250399; doi:10.1371/journal.pone.0028958)
Supplement: Table S1 — (A) This table contains a comprehensive list of Rh-BMDM genes with a higher expression in a statistically significant manner, in early (0 h) infection with Mtb, relative to uninfected cells. (B) This table contains a comprehensive list of Rh-BMDM genes with a higher expression in a statistically significant manner, in early (4 h) infection with Mtb, relative to uninfected cells. (C)This table contains a comprehensive list of Rh-BMDM genes with a higher expression in a statistically significant manner, in early (24 h) infection with Mtb, relative to uninfected cells. (D) This table contains a comprehensive list of Rh-BMDM genes with a higher expression in a statistically significant manner, in early (0 h) infection with Mtb: Δ-sigH mutant, relative to uninfected cells. (E) This table contains a comprehensive list of Rh-BMDM genes with a higher expression in a statistically significant manner, in early (4 h) infection with Mtb: Δ-sigH mutant, relative to uninfected cells. (F) This table contains a comprehensive list of Rh-BMDM genes with a higher expression in a statistically significant manner, in early (24 h) infection with Mtb: Δ-sigH mutant, relative to uninfected cells. (G) This table contains a comprehensive list of Rh-BMDM genes with a higher expression in a statistically significant manner, in early (0 h) infection with Mtb:Δ-sigH:CO complemented strain, relative to uninfected cells. (H) This table contains a comprehensive list of Rh-BMDM genes with a higher expression in a statistically significant manner, in early (4 h) infection with Mtb:Δ-sigH:CO complemented strain, relative to uninfected cells. (I) This table contains a comprehensive list of Rh-BMDM genes with a higher expression in a statistically significant manner, in early (24 h) infection with Mtb:Δ-sigH:CO complemented strain, relative to uninfected cells. (XLSX) [file pone.0028958.s002.xlsx]

## Sheet: A
Gene Bank	Annotation	Symbol	Fold change
NM_019618	interleukin 1 family, member 9	IL1F9	10.4399
NM_004591	chemokine	CCL20	5.83476
NM_000575	interleukin 1, alpha	IL1A	5.76095
NM_000728	calcitonin-related polypeptide, beta	CALCB	4.88339
NM_133494	NIMA (never in mitosis gene a)-related kinase 7	NEK7	4.85567
NM_033167	UDP-Gal:betaGlcNAc beta 1,3-galactosyltransferase, polypeptide 3 , transcript variant 2	B3GALT3	4.80718
CO647386	ILLUMIGEN_MCQ_40418 Katze_MMPB2 cDNA clone IBIUW:21432 5' Bases 185 to 778 highly human CXCL2	Hs.75765	4.50283
NM_000671	alcohol dehydrogenase 5	ADH5	4.47846
NM_052932	pro-oncosis receptor inducing membrane injury gene.	PORIMIN	4.44087
NM_145247	chromosome 10 open reading frame 78	C10orf78	4.25327
NM_019080	Nedd4 family interacting protein 2	NDFIP2	4.21489
NM_001657	amphiregulin	AREG	4.0957
NM_001663	ADP-ribosylation factor 6	ARF6	4.09371
NM_000594	tumor necrosis factor	TNF	3.98838
NM_014350	tumor necrosis factor, alpha-induced protein 8	TNFAIP8	3.97748
NM_007031	heat shock transcription factor 2 binding protein	HSF2BP	3.97083
NM_207381	FLJ41287 protein	FLJ41287	3.81245
XR_009710	insulin induced protein 2	LOC693654	3.78029
NM_019006	protein associated with PRK1	AWP1	3.73809
NM_172220	colony stimulating factor 3 (granulocyte), transcript variant 3.	CSF3	3.7004
NM_199186	2,3-bisphosphoglycerate mutase, transcript variant 2.	BPGM	3.64835
NM_000584	interleukin 8	IL8	3.61764
NM_001011	ribosomal protein S7	RPS7	3.60191
NM_032263	hypothetical protein DKFZp434B227	DKFZp434B227	3.59167
NM_032352	breast cancer metastasis-suppressor 1-like	BRMS1L	3.48953
NM_003878	gamma-glutamyl hydrolase	GGH	3.46475
NM_002984	chemokine	CCL4	3.4614
NM_016230	NADPH cytochrome B5 oxidoreductase	NCB5OR	3.45482
NM_006834	RAB32, member RAS oncogene family	RAB32	3.40463
NM_138966	neuropilin (NRP) and tolloid (TLL)-like 1, transcript variant 3.	NETO1	3.38791
NM_001866	cytochrome c oxidase subunit VIIb	COX7B	3.37217
NM_005978	S100 calcium binding protein A2	S100A2	3.36514
NM_016073	hepatoma-derived growth factor, related protein 3	HDGFRP3	3.36422
NM_016061	yippee-like 5	YPEL5	3.34303
NM_014320	heme binding protein 2	HEBP2	3.33055
NM_001002844	suppressor of hairy wing homolog 4	SUHW4	3.2877
NM_022337	RAB38, member RAS oncogene family	RAB38	3.27527
NM_198077	chromosome 1 open reading frame 52.	C1orf52	3.24563
NM_018700	tripartite motif-containing 36	TRIM36	3.24261
NM_004865	TBP-like 1	TBPL1	3.22514
NM_018710	hypothetical protein DKFZp762O076	DKFZp762O076	3.21567
AY635466	cytochrome P450 CYP3A66	CYP3A66	3.20098
NM_006823	protein kinase	cAMP-dependent, catalytic	3.19775
NM_000882	interleukin 12A	IL12A	3.18635
NM_002371	mal, T-cell differentiation protein	MAL	3.17728
NM_003372	von Hippel-Lindau binding protein 1	VBP1	3.16986
NM_021129	pyrophosphatase	PP	3.14293
NM_001993	coagulation factor III	F3	3.13672
NM_005738	ADP-ribosylation factor-like 4A	ARL4A	3.13491
NM_020152	chromosome 21 open reading frame 7	C21orf7	3.11086
NM_006558	KH domain containing, RNA binding, signal transduction associated 3	KHDRBS3	3.10177
XR_013181	nipsnap homolog 2	GBAS	3.08786
NM_001239	cyclin H	CCNH	3.07658
NM_018659	cytokine-like 1	CYTL1	3.04318
NM_004233	CD83 antigen	CD83	3.03806
NM_005025	serine	SERPINI1	3.03162
DV769814	ILLUMIGEN_MCQ_68862 Katze_MMTE cDNA clone IBIUW:40770 5' Bases 5 to 633 highly human MGP	Hs.365706	3.02535
NM_005261	GTP binding protein overexpressed in skeletal muscle	GEM	3.02241
NM_152737	hypothetical protein MGC33993	MGC33993	3.00786
NM_203495	COMM domain containing 6, transcript variant 2	COMMD6	2.99711
NM_014011	suppressor of cytokine signaling 5	SOCS5	2.99099
NM_002618	peroxisome biogenesis factor 13	PEX13	2.98643
NM_005842	sprouty homolog 2	SPRY2	2.96002
NM_005204	mitogen-activated protein kinase kinase kinase 8	MAP3K8	2.95422
NM_021822	apolipoprotein B mRNA editing enzyme, catalytic polypeptide-like 3G	APOBEC3G	2.94585
NM_003256	tissue inhibitor of metalloproteinase 4	TIMP4	2.94
NM_006273	chemokine	CCL7	2.93936
NM_024518	UL16 binding protein 3	ULBP3	2.93746
NM_013962	neuregulin 1	NRG1	2.92396
NM_016066	glutaredoxin 2	GLRX2	2.92103
NM_003826	N-ethylmaleimide-sensitive factor attachment protein, gamma	NAPG	2.91174
NM_001172	arginase, type II	ARG2	2.90143
A_01_P014343	Unknown	Unknown	2.89476
NM_005542	insulin induced gene 1	INSIG1	2.88975
NM_152828	sorting nexin 3, transcript variant 3	SNX3	2.87949
NM_002923	regulator of G-protein signalling 2, 24kDa	RGS2	2.86774
NM_014241	protein tyrosine phosphatase-like	PTPLA	2.86684
NM_080678	NEDD8-conjugating enzyme	NCE2	2.86297
XM_375224	cervical cancer suppressor-1	LOC400410	2.85694
CO580437	ILLUMIGEN_MCQ_48681 Katze_MMTE cDNA clone IBIUW:19250 5' Bases 339 to 886 highly human MRPS23	Hs.5836	2.85594
NM_181783	SMILE protein	SMILE	2.82275
NM_020367	chromosome 12 open reading frame 6	C12orf6	2.82062
NM_032280	zinc finger, CCHC domain containing 9	ZCCHC9	2.81991
NM_006416	solute carrier family 35	CMP-sialic acid transporter	2.80651
NM_014056	likely ortholog of mouse hypoxia induced gene 1	HIG1	2.80233
NM_014254	transmembrane protein 5	TMEM5	2.80192
NM_000266	Norrie disease	NDP	2.79494
NM_014315	kelch domain containing 2	KLHDC2	2.78189
NM_194270	protein containing single MORN motif in testis	MOPT	2.77987
NM_021127	phorbol-12-myristate-13-acetate-induced protein 1	PMAIP1	2.76207
NM_152715	hypothetical protein MGC10233	MGC10233	2.76204
NM_022743	SET and MYND domain containing 3	SMYD3	2.76018
NM_032181	hypothetical protein FLJ13391	FLJ13391	2.74852
NM_002825	pleiotrophin	PTN	2.73386
NM_024520	hypothetical protein FLJ22555	FLJ22555	2.71997
NM_016100	N-acetyltransferase 5	ARD1 homolog, S. cerevisiae	2.71047
NM_138779	hypothetical protein BC015148	LOC93081	2.70491
NM_021825	hypothetical protein MDS025	MDS025	2.70051
NM_005171	activating transcription factor 1	ATF1	2.69166
NM_152391	chromosome 2 open reading frame 22.	C2orf22	2.67325
NM_032626	retinoblastoma binding protein 6	RBBP6	2.67113
NM_018321	BRIX	BRIX	2.66931
NM_018279	transmembrane protein 19	TMEM19	2.66704
NM_003690	protein kinase, interferon-inducible double stranded RNA dependent activator	PRKRA	2.66689
CN805309	ILLUMIGEN_MCQ_36352 Katze_MMBR cDNA clone IBIUW:14032 5' Bases 1 to 966 highly human GLO1	Hs.268849	2.6649
NM_003187	TAF9 RNA polymerase II, TATA box binding protein	TBP	2.66476
NM_016618	hypothetical protein LOC51315	LOC51315	2.66363
NM_000758	colony stimulating factor 2	CSF2	2.65795
NM_013338	asparagine-linked glycosylation 5 homolog	yeast, dolichyl-phosphate beta-glucosyltransferase	2.64604
NM_005662	voltage-dependent anion channel 3	VDAC3	2.64594
XR_010922	basic leucine zipper and W2 domains 1	LOC701731	2.64417
NM_004576	protein phosphatase 2	PPP2R2B	2.64336
NM_018465	chromosome 9 open reading frame 46	C9orf46	2.64265
NM_138701	chromosome 7 open reading frame 11	C7orf11	2.64062
XR_010332	low density lipoprotein receptor-related protein 11	LOC697652	2.61936
NM_003725	hydroxysteroid	HSD17B6	2.61859
NM_016144	COMM domain containing 10	COMMD10	2.61834
NM_152277	dendritic cell-derived ubiquitin-like protein	DC-UbP	2.6158
NM_016125	PTD016 protein	LOC51136	2.61407
NM_006857	putative nucleic acid binding protein RY-1	RY1	2.60971
NM_030579	cytochrome b5 outer mitochondrial membrane precursor	CYB5-M	2.60764
A_01_P014342	Unknown	Unknown	2.6058
NM_147184	tumor protein p53 inducible protein 3, transcript variant 2.	TP53I3	2.60516
U65410	Human Mad2 mRNA, complete cds	hsMAD2	2.59945
NM_139160	novel 58.3 KDA protein	LOC91614	2.59896
NM_015214	DDHD domain containing 2	DDHD2	2.59223
NM_022978	small EDRK-rich factor 1B	SERF1B	2.59208
NM_005868	BET1 homolog	BET1	2.5854
NM_052965	chromosome 1 open reading frame 19	C1orf19	2.58065
NM_014175	mitochondrial ribosomal protein L15	MRPL15	2.5786
NM_015955	chromosome 2 open reading frame 4	C2orf4	2.57201
CK231501	ILLUMIGEN_MCQ_2353 Katze_MMLG cDNA 5' human Unigene Hs.417764 sequence	Hs.417764	2.5715
NM_138957	mitogen-activated protein kinase 1, transcript variant 2.	MAPK1	2.56844
XM_498423	interferon-induced protein with tetratricopeptide repeats 1	IFIT1	2.56628
NM_005499	SUMO-1 activating enzyme subunit 2	UBA2	2.55881
NM_016048	isochorismatase domain containing 1	ISOC1	2.55699
CN803418	ILLUMIGEN_MCQ_32967 Katze_MMBR cDNA clone IBIUW:12596 5' Bases 220 to 316 highly human GTF3A	Hs.445977	2.55453
NM_001553	insulin-like growth factor binding protein 7	IGFBP7	2.5543
NM_000161	GTP cyclohydrolase 1	GCH1	2.55059
NM_012328	DnaJ	Hsp40	2.54958
NM_020147	THAP domain containing 10	THAP10	2.54843
NM_015139	solute carrier family 35	SLC35D1	2.54218
NM_003182	tachykinin, precursor 1	TAC1	2.54212
NM_012329	monocyte to macrophage differentiation-associated	MMD	2.53959
NM_012110	cysteine-rich hydrophobic domain 2	CHIC2	2.53959
NM_002539	ornithine decarboxylase 1	ODC1	2.53534
NM_016209	hematopoietic stem/progenitor cells 176	HSPC176	2.53388
NM_002865	RAB2, member RAS oncogene family	RAB2	2.53154
NM_012216	midline 2	MID2	2.52815
NM_006479	RAD51 associated protein 1	RAD51AP1	2.52768
NM_016530	RAB8B, member RAS oncogene family	RAB8B	2.52237
NM_012254	solute carrier family 27	SLC27A5	2.51809
NM_001012989	ubiquitin-conjugating enzyme E2N-like	UBE2NL	2.51767
NM_183422	transforming growth factor beta 1 induced transcript 4, transcript variant 1	TGFB1I4	2.51521
NM_016302	cereblon	CRBN	2.51464
NM_000027	aspartylglucosaminidase	AGA	2.51076
NM_152388	amyotrophic lateral sclerosis 2 (juvenile) chromosome region, candidate 4 .	ALS2CR4	2.51027
BX537872	mRNA; cDNA DKFZp313K0337	DKFZp313K0337	2.50311
NM_052969	ribosomal protein L39-like.	RPL39L	2.50232
NM_015322	fem-1 homolog b	FEM1B	2.50184
NM_019028	zinc finger, DHHC domain containing 13	ZDHHC13	2.49934
NM_003653	COP9 constitutive photomorphogenic homolog subunit 3	COPS3	2.49845
NM_006667	progesterone receptor membrane component 1	PGRMC1	2.49317
NM_015954	2-deoxyribose-5-phosphate aldolase homolog	DERA	2.48902
NM_003584	dual specificity phosphatase 11	DUSP11	2.48851
XM_370763	ribosomal protein L31	LOC387991	2.48338
CO644910	ILLUMIGEN_MCQ_43164 Katze_MMJJ cDNA clone IBIUW:23286 5' Bases 7 to 752 highly human NMES1	Hs.112242	2.48092
NM_175085	phosphoribosylglycinamide formyltransferase, phosphoribosylglycinamide synthetase, phosphoribosylaminoimidazole synthetase, transcript variant 2	GART	2.47575
CK231268	ILLUMIGEN_MCQ_1739 Katze_MMLG cDNA 5' human DKFZP564B167	Hs.76285	2.47355
NM_016305	synovial sarcoma translocation gene on chromosome 18-like 2	SS18L2	2.47055
NM_012250	related RAS viral	RRAS2	2.46887
NM_001432	epiregulin	EREG	2.46296
XR_010116	interleukin 19 isoform 1 precursor	LOC694806	2.46245
NM_181655	hypothetical protein LOC284018, transcript variant 1	LOC284018	2.45792
NM_000416	interferon gamma receptor 1	IFNGR1	2.44646
NM_024570	hypothetical protein FLJ11712	FLJ11712	2.44604
NM_170587	regulator of G-protein signalling 20	RGS20	2.43615
NM_001423	epithelial membrane protein 1	EMP1	2.4333
NM_004621	transient receptor potential cation channel, subfamily C, member 6	TRPC6	2.426
NM_031419	molecule possessing ankyrin repeats induced by lipopolysaccharide	MAIL	2.42579
NM_022165	lin-7 homolog B	LIN7B	2.42267
NM_016454	hypothetical protein LOC51234	LOC51234	2.42098
NM_006451	poly	A	2.42047
NM_022978	small EDRK-rich factor 1B	SERF1B	2.41962
NM_020197	SET and MYND domain containing 2	SMYD2	2.41907
NM_003364	uridine phosphorylase 1	UPP1	2.41873
NM_016142	hydroxysteroid	HSD17B12	2.41714
NM_153353	leucine rich repeat containing 34.	LRRC34	2.41491
NM_032231	hypothetical protein FLJ22875	FLJ22875	2.41331
CK231549	ILLUMIGEN_MCQ_2449 Katze_MMLG cDNA 5' human TFPI2	Hs.438231	2.40795
NM_152447	leucine rich repeat and fibronectin type III domain containing 5	LRFN5	2.40792
NM_005670	epilepsy, progressive myoclonus type 2A, Lafora disease	EPM2A	2.40405
NM_032412	putative nuclear protein ORF1-FL49	ORF1-FL49	2.40323
NM_002027	farnesyltransferase, CAAX box, alpha	FNTA	2.40004
NM_004507	HUS1 checkpoint homolog	HUS1	2.39871
NM_006331	C2f protein	C2F	2.38542
NM_022483	hypothetical protein FLJ21657	FLJ21657	2.38473
NM_014814	proteasome regulatory particle subunit p44S10	p44S10	2.38457
NM_016401	hypothetical protein HSPC138	HSPC138	2.38379
NM_019895	chromosome 3 open reading frame 4	C3orf4	2.38361
NM_175064	Williams Beuren syndrome chromosome region 19.	WBSCR19	2.37648
NM_002041	GA binding protein transcription factor, beta subunit 2, 47kDa	GABPB2	2.37507
NM_213654	armadillo repeat containing 8	ARMC8	2.37168
NM_152681	hypothetical protein FLJ38482.	FLJ38482	2.36582
NM_006765	tumor suppressor candidate 3	TUSC3	2.36466
NM_080651	thyroid hormone receptor associated protein 6	THRAP6	2.36269
CB229722	AGENCOURT_11500965 NICHD_Rh_Ov1 cDNA clone IMAGE:6882443 5' sequence	IMAGE:6882443 5'	2.36121
NM_032299	hypothetical protein MGC2714	MGC2714	2.35651
NM_003919	sarcoglycan, epsilon	SGCE	2.35577
NM_002924	regulator of G-protein signalling 7	RGS7	2.3509
NM_001698	AU RNA binding protein/enoyl-Coenzyme A hydratase	AUH	2.34986
NM_032119	monogenic, audiogenic seizure susceptibility 1 homolog	MASS1	2.34852
NM_152265	basic transcription factor 3-like 4.	BTF3L4	2.34586
NM_032026	TatD DNase domain containing 1	TATDN1	2.34439
NM_015480	poliovirus receptor-related 3	PVRL3	2.34426
CO725743	ILLUMIGEN_MCQ_38118 Katze_MMBR cDNA clone IBIUW:27611 5' Bases 356 to 881 highly human GNG10	Hs.433898	2.34012
NM_024104	hypothetical protein MGC2747	MGC2747	2.33743
NM_032793	hypothetical protein FLJ14490	FLJ14490	2.3367
CK230065	ILLUMIGEN_MCQ_348 Katze_MMPL2 cDNA 5' human TFPI2	Hs.438231	2.33205
NM_021159	RAP1, GTP-GDP dissociation stimulator 1	RAP1GDS1	2.32789
NM_022902	solute carrier family 30	SLC30A5	2.32717
NM_018948	mitogen-inducible gene 6	MIG-6	2.32594
NM_004906	Wilms tumor 1 associated protein	WTAP	2.32008
NM_006654	fibroblast growth factor receptor substrate 2	FRS2	2.3177
NM_007036	endothelial cell-specific molecule 1	ESM1	2.31588
NM_138787	hypothetical protein BC009561	LOC119710	2.30757
XR_011318	hypothetical protein LOC700746	LOC700746	2.30625
NM_054033	FK506 binding protein 1B, 12.6 kDa , transcript variant 2.	FKBP1B	2.30619
NM_017845	COMM domain containing 8	COMMD8	2.30548
NM_006743	RNA binding motif	RNP1, RRM	2.30227
NM_031452	chromosome 6 open reading frame 119	C6orf119	2.29757
NM_175575	WFIKKN-related protein	WFIKKNRP	2.29344
NM_001223	caspase 1, apoptosis-related cysteine protease	CASP1	2.29191
XR_014388	hypothetical protein LOC717925	LOC717925	2.29186
NM_178859	organic solute transporter beta.	OSTbeta	2.2904
NM_006067	COX4 neighbor	COX4NB	2.28839
NM_015972	polymerase	POLR1D	2.28764
NM_032906	hypothetical protein MGC14156	MGC14156	2.2849
NM_016004	chromosome 20 open reading frame 9	C20orf9	2.28261
NM_152440	hypothetical protein FLJ32549	FLJ32549	2.2807
NM_001645	apolipoprotein C-I	APOC1	2.27913
NM_014220	transmembrane 4 L six family member 1	TM4SF1	2.27882
XM_495885	ribosomal protein S12	LOC440055	2.27812
NM_032315	mitochondrial carrier protein	MGC4399	2.27624
XR_011615	hypothetical protein LOC699195	LOC699195	2.27181
NM_002853	RAD1 homolog	RAD1	2.27064
NM_006327	translocase of inner mitochondrial membrane 23 homolog	TIMM23	2.2694
CN646594	ILLUMIGEN_MCQ_26618 Katze_MMBR cDNA clone IBIUW:3745 5' Bases 121 to 921 highly human TMEM14B	Hs.273077	2.26498
NM_021970	mitogen-activated protein kinase kinase 1 interacting protein 1	MAP2K1IP1	2.26422
NM_006255	protein kinase C, eta	PRKCH	2.26325
NM_004315	N-acylsphingosine amidohydrolase	ASAH1	2.26015
A_01_P007942	Unknown	Unknown	2.25979
NM_152485	chromosome 1 open reading frame 74.	C1orf74	2.25907
NM_016303	WW domain binding protein 1	WBP5	2.25876
NM_001731	B-cell translocation gene 1, anti-proliferative	BTG1	2.25814
NM_032918	RAS-like, estrogen-regulated, growth inhibitor .	RERG	2.25599
NM_014462	LSM1 homolog, U6 small nuclear RNA associated	LSM1	2.25504
NM_138459	chromosome 6 open reading frame 68.	C6orf68	2.25497
CO578964	ILLUMIGEN_MCQ_50856 Katze_MMIL cDNA clone IBIUW:18015 5' Bases 5 to 879 highly human C9orf10OS	Hs.350364	2.2449
NM_016033	CGI-90 protein	CGI-90	2.24036
XR_013359	mitochondrial ribosomal protein L43 isoform b	LOC708221	2.23919
NM_030793	F-box protein 38	FBXO38	2.23686
NM_003352	SMT3 suppressor of mif two 3 homolog 1	SUMO1	2.23061
NM_012322	LSM5 homolog, U6 small nuclear RNA associated	LSM5	2.22828
XR_011417	hypothetical protein LOC700304	LOC700304	2.22801
NM_003818	CDP-diacylglycerol synthase	CDS2	2.22617
XR_012545	DEK oncogene (DNA binding)	LOC706958	2.22569
NM_019000	hypothetical protein FLJ20152	FLJ20152	2.22487
NM_005872	breast carcinoma amplified sequence 2	BCAS2	2.22453
NM_003130	sorcin	SRI	2.2225
NM_015646	RAP1B, member of RAS oncogene family	RAP1B	2.22206
NM_017906	PAK1 interacting protein 1	PAK1IP1	2.2195
NM_001005353	adenylate kinase 3-like 1	AK3L1	2.2164
NM_013369	DNA	DNMT3L	2.21502
NM_022173	TIA1 cytotoxic granule-associated RNA binding protein	TIA1	2.21436
NM_007080	LSM6 homolog, U6 small nuclear RNA associated	LSM6	2.2131
NM_054026	CCR4-NOT transcription complex, subunit 7, transcript variant 2.	CNOT7	2.21294
NM_018184	ADP-ribosylation factor-like 10C	ARL10C	2.21276
NM_004242	high mobility group nucleosomal binding domain 3	HMGN3	2.21161
NM_138285	nucleoporin 35kDa	NUP35	2.20543
NM_152621	hypothetical protein MGC26963	MGC26963	2.20271
NM_001968	eukaryotic translation initiation factor 4E	EIF4E	2.20205
NM_005746	pre-B-cell colony enhancing factor 1	PBEF1	2.20193
NM_019048	HCV NS3-transactivated protein 1	NS3TP1	2.20098
NM_016570	PTX1 protein	PTX1	2.20052
NM_203497	COMM domain containing 6, transcript variant 1.	COMMD6	2.19885
NM_020240	CDC42 small effector 2	CDC42SE2	2.19187
NM_002940	ATP-binding cassette, sub-family E	OABP	2.19073
NM_005805	proteasome	PSMD14	2.1895
NM_005570	lectin, mannose-binding, 1	LMAN1	2.18897
NM_001946	dual specificity phosphatase 6	DUSP6	2.18866
NM_004264	SRB7 suppressor of RNA polymerase B homolog	SURB7	2.1884
BU680450	UI-CF-DU1-abf-p-14-0-UI.s1 UI-CF-DU1 cDNA clone UI-CF-DU1-abf-p-14-0-UI 3' sequence	UI-CF-DU1-abf-p-14-0-UI.s1 UI-CF-DU1 cDNA clone UI-CF-DU1-abf-p-14-0-UI 3' sequence	2.18813
NM_001004346	methylenetetrahydrofolate dehydrogenase	NADP+ dependent	2.18611
NM_181291	WD repeat domain 20, transcript variant 1.	WDR20	2.184
NM_004681	eukaryotic translation initiation factor 1A, Y-linked	EIF1AY	2.18084
NM_002882	RAN binding protein 1	RANBP1	2.18018
NM_018472	family with sequence similarity 45, member B	FAM45B	2.17873
NM_016480	poly	PAIP2	2.17637
NM_002710	protein phosphatase 1, catalytic subunit, gamma isoform	PPP1CC	2.1703
NM_152667	haloacid dehalogenase-like hydrolase domain containing 4	HDHD4	2.16975
NM_016467	ORM1-like 1	ORMDL1	2.16925
NM_031453	chromosome 10 open reading frame 45	C10orf45	2.16839
NM_152384	Bardet-Biedl syndrome 5	BBS5	2.16769
NM_002245	potassium channel, subfamily K, member 1	KCNK1	2.1631
NM_003064	secretory leukocyte protease inhibitor	SLPI	2.16222
NM_022144	tenomodulin	TNMD	2.16216
XM_375261	High-mobility group nucleosome binding domain 1	LOC400452	2.16213
NM_032340	chromosome 6 open reading frame 125	C6orf125	2.16174
NM_144629	chromosome 2 open reading frame 11	C2orf11	2.16145
NM_177551	G protein-coupled receptor 109A	GPR109A	2.1614
NM_007062	PWP1 homolog	PWP1	2.15995
NM_178547	zinc finger and BTB domain containing 8 opposite strand.	ZBTB8OS	2.15132
NM_015161	ADP-ribosylation factor-like 6 interacting protein	ARL6IP	2.14669
NM_175738	RAB37, member RAS oncogene family	RAB37	2.14021
NM_201612	IKK interacting protein, transcript variant 2.	IKIP	2.13855
NM_014051	transmembrane protein 14A	TMEM14A	2.13662
NM_018325	chromosome 9 open reading frame 72	C9orf72	2.1323
NM_152858	Wilms tumor 1 associated protein, transcript variant 3	WTAP	2.12937
NM_025147	hypothetical protein FLJ13448	FLJ13448	2.12923
NM_014044	unc-50 homolog	UNC50	2.12858
NM_012096	adaptor protein containing pH domain, PTB domain and leucine zipper motif 1	APPL	2.12829
NM_017784	oxysterol binding protein-like 10	OSBPL10	2.12669
NM_032940	polymerase (RNA) II (DNA directed) polypeptide C, 33kDa (POLR2C), transcript variant gamma	RWDD2	2.12077
NM_006577	UDP-GlcNAc:betaGal beta-1,3-N-acetylglucosaminyltransferase 1	B3GNT1	2.11841
NM_004786	thioredoxin-like 1	TXNL1	2.11382
NM_012176	F-box protein 4	FBXO4	2.11073
NM_014174	thymocyte protein thy28	THY28	2.10796
NM_015000	serine/threonine kinase 38 like	STK38L	2.10606
NM_018040	G patch domain containing 2	GPATC2	2.10525
NM_032847	hypothetical protein FLJ14825	FLJ14825	2.1032
NM_033411	RWD domain containing 2	RWDD2	2.10203
NM_015701	chromosome 2 open reading frame 30	C2orf30	2.09571
NM_004892	SEC22 vesicle trafficking protein-like 1	SEC22L1	2.09567
NM_080422	protein tyrosine phosphatase, non-receptor type 2 , transcript variant 2	PTPN2	2.09388
NM_016589	chromosome 3 open reading frame 1	C3orf1	2.09355
NM_001004348	FLJ16171 protein	FLJ16171	2.09227
NM_145649	glucosaminyl (N-acetyl) transferase 2, I-branching enzyme, transcript variant 1	GCNT2	2.09183
NM_023944	cytochrome P450, family 4, subfamily F, polypeptide 12	CYP4F12	2.09088
CN805363	ILLUMIGEN_MCQ_36452 Katze_MMBR cDNA clone IBIUW:13155 5' Bases 1 to 676 highly human D4S234E	Hs.79404	2.09014
NM_020188	DC13 protein	DC13	2.08777
CN804793	ILLUMIGEN_MCQ_35065 Katze_MMPL1 cDNA clone IBIUW:11531 5' Bases 1 to 449 highly human FLJ22557	Hs.122140	2.0852
NM_020130	chromosome 8 open reading frame 4	C8orf4	2.08456
NM_020424	hypothetical protein A-211C6.1	LOC57149	2.08347
NM_004180	TRAF family member-associated NFKB activator	TANK	2.08212
NM_004294	mitochondrial translational release factor 1	MTRF1	2.08163
CN647374	ILLUMIGEN_MCQ_28336 Katze_MMBR cDNA clone IBIUW:7670 5' Bases 310 to 911 highly human LOC283951	Hs.58373	2.07315
NM_145284	hypothetical protein MGC17347	LOC159090	2.07057
NM_007117	thyrotropin-releasing hormone	TRH	2.06855
NM_032361	THO complex 3	THOC3	2.06421
NM_032320	K+ channel tetramerization protein	GMRP-1	2.06289
NM_138394	hypothetical protein BC008217	LOC92906	2.06043
NM_080489	syndecan binding protein (syntenin) 2, transcript variant 1	SDCBP2	2.0541
NM_178450	membrane-associated ring finger (C3HC4) 3.	MARCH3	2.05268
NM_003762	vesicle-associated membrane protein 4	VAMP4	2.04815
NM_032027	beta-amyloid binding protein precursor	BBP	2.04779
NM_024099	hypothetical protein MGC2477	MGC2477	2.04409
NM_000985	ribosomal protein L17	RPL17	2.04367
NM_002961	S100 calcium binding protein A4	S100A4	2.04215
XR_010622	polycomb group ring finger 5	LOC697020	2.0405
NM_138421	hypothetical protein BC012010	LOC113174	2.04037
NM_015609	chromosome 1 open reading frame 144	C1orf144	2.03792
CN641976	ILLUMIGEN_MCQ_5733 Katze_MMBR cDNA clone IBIUW:5331 5' Bases 1 to 1015 highly human PCNP	Hs.170184	2.03191
NM_001008708	RIKEN cDNA 2510006C20 gene	LOC494143	2.03049
NM_020169	latexin	LXN	2.02814
NM_002491	NADH dehydrogenase	NDUFB3	2.0264
NM_020529	nuclear factor of kappa light polypeptide gene enhancer in B-cells inhibitor, alpha	NFKBIA	2.01948
CO649006	ILLUMIGEN_MCQ_42561 Katze_MMPB2 cDNA clone IBIUW:23347 5' Bases 5 to 586 highly human C9orf123	Hs.7517	2.01926
XR_012372	cell division cycle 42	LOC714448	2.01848
NM_000879	interleukin 5	IL5	2.01623

## Sheet: B
Gene Bank	Annotation	Symbol	Fold change
NM_001511	chemokine	CXCL1	46.917
NM_002090	chemokine	CXCL3	31.657
NM_000963	prostaglandin-endoperoxide synthase 2	PTGS2	31.5665
NM_001165	baculoviral IAP repeat-containing 3	BIRC3	30.5155
NM_002993	chemokine	CXCL6	24.1258
NM_003467	chemokine	CXCR4	22.8127
NM_000641	interleukin 11	IL11	17.7106
NM_002422	matrix metalloproteinase 3	MMP3	14.3541
XR_012476	hypothetical protein LOC711693	LOC711693	13.6968
CO647386	ILLUMIGEN_MCQ_40418 Katze_MMPB2 cDNA clone IBIUW:21432 5' Bases 185 to 778 highly human CXCL2	Hs.75765	10.0928
NM_058187	chromosome 21 open reading frame 63	C21orf63	8.16322
NM_000577	interleukin 1 receptor antagonist	IL1RN	8.10413
NM_002192	inhibin, beta A	INHBA	7.43853
NM_015444	Ras-induced senescence 1	RIS1	6.32364
NM_015597	G-protein signalling modulator 1	GPSM1	5.99766
NM_001200	bone morphogenetic protein 2	BMP2	5.79592
NM_007083	nudix	NUDT6	5.74357
NM_006290	tumor necrosis factor, alpha-induced protein 3	TNFAIP3	5.49919
NM_002852	pentaxin-related gene, rapidly induced by IL-1 beta	PTX3	5.23134
U87259	oviductal glycoprotein mRNA, complete cds [U87259]		5.19911
NM_006528	tissue factor pathway inhibitor 2	TFPI2	5.05834
NM_020529	nuclear factor of kappa light polypeptide gene enhancer in B-cells inhibitor, alpha	NFKBIA	5.04901
NM_005110	glutamine-fructose-6-phosphate transaminase 2	GFPT2	4.84466
NM_000600	interleukin 6	IL6	4.81039
NM_003979	retinoic acid induced 3	RAI3	4.64798
NM_001432	epiregulin	EREG	4.5805
NM_006203	phosphodiesterase 4D, cAMP-specific	PDE4D	4.56638
NM_005574	LIM domain only 2	LMO2	4.55167
AB021124	mRNA for N-acetylglucosamine 6-O-sulfotransferase, complete cds [AB021124]		4.53668
NM_004906	Wilms tumor 1 associated protein	WTAP	4.52003
XR_013248	heat shock 70kDa protein 1B	LOC720054	4.40631
NM_183422	transforming growth factor beta 1 induced transcript 4	TGFB1I4	4.40564
NM_005345	heat shock 70kDa protein 1A	HSPA1A	4.39894
NM_002620	platelet factor 4 variant 1	PF4V1	4.38851
NM_012446	single-stranded DNA binding protein 2	SSBP2	4.35145
NM_004973	Jumonji, AT rich interactive domain 2	JARID2	4.27364
NM_002982	chemokine	CCL2	4.11002
DR774422	ILLUMIGEN_MCQ_58593 Katze_MMLV cDNA clone IBIUW:34887 5' Bases 9 to 306 highly human Unigene Hs.529672, mRNA sequence [DR774422]		4.07717
XR_012394	putative small membrane protein NID67	LOC711300	4.05488
NM_005627	serum/glucocorticoid regulated kinase	SGK	3.98386
NM_005542	insulin induced gene 1	INSIG1	3.92392
NM_006273	chemokine	CCL7	3.82139
XR_013330	deiodinase, iodothyronine, type III	DIO3	3.80529
NM_003713	phosphatidic acid phosphatase type 2B	PPAP2B	3.72689
NM_003392	wingless-type MMTV integration site family, member 5A	WNT5A	3.69427
NM_003238	transforming growth factor, beta 2	TGFB2	3.68172
NM_000466	peroxisome biogenesis factor 1	PEX1	3.67737
CK232222	ILLUMIGEN_MCQ_3441 Katze_MMPL2 cDNA 5' human TFPI2	Hs.438231	3.66915
NM_152565	ATPase, H+ transporting, lysosomal 38kDa, V0 subunit d isoform 2	ATP6V0D2	3.59015
NM_182728	solute carrier family 7	SLC7A8	3.54391
NM_016022	likely ortholog of C. elegans anterior pharynx defective 1A	APH-1A	3.5257
NM_181523	phosphoinositide-3-kinase, regulatory subunit, polypeptide 1	p85 alpha	3.50746
CN801994	ILLUMIGEN_MCQ_37433 Katze_MMBR cDNA clone IBIUW:16004 5' Bases 1 to 410 highly human MT1X	Hs.374950	3.42768
NM_002284	keratin, hair, basic, 6	KRTHB6	3.40022
NM_173647	ring finger protein 149	RNF149	3.39879
NM_005842	sprouty homolog 2	SPRY2	3.36043
NM_005398	protein phosphatase 1, regulatory	PPP1R3C	3.28233
BC057815	Ras-related associated with diabetes, mRNA	cDNA clone MGC:71750 IMAGE:30341066	3.25024
NM_016584	interleukin 23, alpha subunit p19	IL23A	3.18454
NM_007207	dual specificity phosphatase 10	DUSP10	3.1154
NM_006186	nuclear receptor subfamily 4, group A, member 2	NR4A2	3.07703
NM_022842	CUB domain containing protein 1	CDCP1	3.05992
NM_005026	phosphoinositide-3-kinase, catalytic, delta polypeptide	PIK3CD	3.05461
NM_145804	ankyrin repeat and BTB	POZ	3.01736
NM_004905	peroxiredoxin 6	PRDX6	3.01166
NM_014165	chromosome 6 open reading frame 66	C6orf66	2.96841
NM_001239	cyclin H	CCNH	2.94784
NM_003243	transforming growth factor, beta receptor III	TGFBR3	2.94324
NM_005534	interferon gamma receptor 2	IFNGR2	2.93882
NM_031959	keratin associated protein 3-2	KRTAP3-2	2.9344
NM_194291	hypothetical protein BC017881	LOC157378	2.7702
NM_005715	uronyl-2-sulfotransferase	UST	2.75861
NM_001904	catenin	CTNNB1	2.74385
NM_003359	UDP-glucose dehydrogenase	UGDH	2.74232
NM_005168	ras homolog gene family, member E	ARHE	2.72424
NM_017983	WD40 repeat protein Interacting with phosphoInositides of 49kDa	WIPI49	2.67983
NM_020927	KIAA1576 protein	KIAA1576	2.64968
NM_012110	cysteine-rich hydrophobic domain 2	CHIC2	2.64914
NM_003358	UDP-glucose ceramide glucosyltransferase	UGCG	2.63719
NM_005949	metallothionein 1F	MT1F	2.63623
NM_000362	tissue inhibitor of metalloproteinase 3	TIMP3	2.62136
NM_004075	cryptochrome 1	CRY1	2.5916
NM_004811	leupaxin	LPXN	2.57912
NM_020182	transmembrane, prostate androgen induced RNA	TMEPAI	2.5629
NM_004824	chromodomain protein, Y-like	CDYL	2.5581
NM_017830	OCIA domain containing 1	OCIAD1	2.55789
NM_005328	hyaluronan synthase 2	HAS2	2.55095
CK231427	ILLUMIGEN_MCQ_2215 Katze_MMLG cDNA 5', mRNA sequence [CK231427]		2.53743
NM_001122	adipose differentiation-related protein	ADFP	2.52407
NM_025263	proline rich 3	PRR3	2.5132
NM_002256	KiSS-1 metastasis-suppressor	KISS1	2.50407
NM_032935	metallothionein IV	MT4	2.49757
NM_015247	cylindromatosis	CYLD	2.49246
NM_003161	ribosomal protein S6 kinase, 70kDa, polypeptide 1	RPS6KB1	2.47159
CO646433	ILLUMIGEN_MCQ_39165 Katze_MMPB2 cDNA clone IBIUW:24321 5' Bases 5 to 900 highly human CD44	Hs.306278	2.46609
NM_032476	mitochondrial ribosomal protein S6	MRPS6	2.45462
NM_030627	cytoplasmic polyadenylation element binding protein 4	CPEB4	2.45424
NM_003311	pleckstrin homology-like domain, family A, member 2	PHLDA2	2.44691
NM_024600	chromosome 16 open reading frame 30	C16orf30	2.44021
NM_014905	glutaminase	GLS	2.43798
NM_020412	chromatin modifying protein 1B	CHMP1B	2.43377
NM_000693	aldehyde dehydrogenase 1 family, member A3	ALDH1A3	2.42699
NM_002245	potassium channel, subfamily K, member 1	KCNK1	2.42635
NM_000165	gap junction protein, alpha 1, 43kDa	GJA1	2.40662
XR_012825	early B-cell factor 3	LOC713536	2.40493
NM_018170	hypothetical protein FLJ10656	P15RS	2.40048
NM_001259	cyclin-dependent kinase 6	CDK6	2.3902
NM_002164	indoleamine-pyrrole 2,3 dioxygenase	INDO	2.39011
NM_003051	solute carrier family 16	SLC16A1	2.38616
NM_002309	leukemia inhibitory factor	LIF	2.37856
NM_016084	RAS, dexamethasone-induced 1	RASD1	2.37667
NM_015601	hect domain and RLD 4	HERC4	2.37438
NM_019025	spermine oxidase	SMOX	2.3641
NM_015404	deafness, autosomal recessive 31	DFNB31	2.36219
NM_012081	elongation factor, RNA polymerase II, 2	ELL2	2.36064
BC018929	pleckstrin homology-like domain, family A, member 1, mRNA	cDNA clone MGC:14398 IMAGE:4301251	2.35854
NM_020354	ectonucleoside triphosphate diphosphohydrolase 7	ENTPD7	2.34454
NM_007269	syntaxin binding protein 3	STXBP3	2.30555
NM_152322	BTB	POZ	2.3042
NM_004675	DIRAS family, GTP-binding RAS-like 3	DIRAS3	2.29874
NM_001166	baculoviral IAP repeat-containing 2	BIRC2	2.29378
NM_016522	neurotrimin	HNT	2.27306
NM_001549	interferon-induced protein with tetratricopeptide repeats 3	IFIT3	2.2706
XR_011447	Niemann-Pick disease, type C1	LOC700835	2.26968
NM_001012509	membrane associated transporter	MATP	2.26866
XR_010903	faciogenital dysplasia protein	LOC701134	2.26633
NM_015541	leucine-rich repeats and immunoglobulin-like domains 1	LRIG1	2.26272
XR_013363	ribosomal protein S6 kinase, 52kDa, polypeptide 1	LOC709733	2.24064
NM_000618	insulin-like growth factor 1	IGF1	2.2393
NM_176814	hypothetical protein LOC168850	LOC168850	2.23337
XM_498423	interferon-induced protein with tetratricopeptide repeats 1	IFIT1	2.22352
NM_004458	acyl-CoA synthetase long-chain family member 4	ACSL4	2.22061
NM_003330	thioredoxin reductase 1	TXNRD1	2.20403
NM_020172	SPPL2b	SPPL2B	2.19546
NM_001010987	interferon-induced protein with tetratricopeptide repeats 1-like	IFIT1L	2.1928
NM_015892	B cell RAG associated protein	GALNAC4S-6ST	2.1899
NM_006216	serine	SERPINE2	2.185
NM_002526	5'-nucleotidase, ecto	CD73	2.17279
NM_152858	Wilms tumor 1 associated protein	WTAP	2.17277
NM_199186	2,3-bisphosphoglycerate mutase	BPGM	2.15836
NM_001547	interferon-induced protein with tetratricopeptide repeats 2	IFIT2	2.15497
NM_002250	potassium intermediate/small conductance calcium-activated channel, subfamily N, member 4	KCNN4	2.15258
NM_003223	transcription factor AP-4	TFAP4	2.1356
NM_002006	fibroblast growth factor 2	FGF2	2.13406
NM_001300	Kruppel-like factor 6	KLF6	2.12912
NM_005194	CCAAT/enhancer binding protein	C/EBP	2.12737
NM_182916	tRNA nucleotidyl transferase, CCA-adding, 1	TRNT1	2.12506
XM_370665	DnaJ	Hsp40	2.11821
NM_198797	prostaglandin E synthase	PTGES	2.10582
NM_004773	thyroid hormone receptor interactor 3	TRIP3	2.10108
NM_017414	ubiquitin specific protease 18	USP18	2.10024
NM_017819	RNA	RG9MTD1	2.08784
XR_010332	low density lipoprotein receptor-related protein 11	LOC697652	2.08114
NM_015288	PHD finger protein 15	PHF15	2.08075
NM_004693	cytokeratin type II	K6HF	2.0802
NM_014220	transmembrane 4 L six family member 1	TM4SF1	2.07262
NM_015725	retinol dehydrogenase 8	RDH8	2.07122
NM_007178	serine/threonine kinase receptor associated protein	STRAP	2.07026
NM_005544	insulin receptor substrate 1	IRS1	2.06808
NM_016127	hypothetical protein MGC8721	MGC8721	2.06352
NM_025076	UDP-glucuronate decarboxylase 1	UXS1	2.06157
NM_015446	ELYS transcription factor-like protein TMBS62	ELYS	2.04514
NM_001012416	keratin associated protein 5-6	KRTAP5-6	2.0432
NM_019590	KIAA1217	KIAA1217	2.04089
NM_003012	secreted frizzled-related protein 1	SFRP1	2.03813
NM_004280	eukaryotic translation elongation factor 1 epsilon 1	EEF1E1	2.03749
CN647604	ILLUMIGEN_MCQ_28800 Katze_MMPL2 cDNA clone IBIUW:7420 5' Bases 1 to 752 highly human SAS10	Hs.322901	2.03188
NM_033087	asparagine-linked glycosylation 2 homolog	ALG2	2.02921
NM_017436	alpha 1,4-galactosyltransferase	A4GALT	2.02643
NM_199324	HIV-1 induced protein HIN-1	HSHIN1	2.02393
NM_001630	annexin A8	ANXA8	2.02272
NM_002506	nerve growth factor, beta polypeptide	NGFB	2.01951
NM_005754	Ras-GTPase-activating protein SH3-domain-binding protein	G3BP	2.01845
CK230208	ILLUMIGEN_MCQ_511 Katze_MMPL2 cDNA 5' human TPBG	Hs.458356	2.01438
NM_005261	GTP binding protein overexpressed in skeletal muscle	GEM	2.01132
NM_019091	pleckstrin homology domain containing, family A	PLEKHA3	2.00565
NM_005999	translin-associated factor X	TSNAX	2.00471
NM_003463	protein tyrosine phosphatase type IVA, member 1	PTP4A1	2.00383
NM_002514	nephroblastoma overexpressed gene	NOV	2.00281
NM_005922	mitogen-activated protein kinase kinase kinase 4	MAP3K4	2.00219

## Sheet: C
Gene Bank	Annotation	Symbol	Fold change
XM_498423	interferon-induced protein with tetratricopeptide repeats 1	IFIT1	100.117
NM_003004	secreted and transmembrane 1	SECTM1	90.9062
CN646035	MX1	MX1	86.7127
NM_002164	indoleamine-pyrrole 2,3 dioxygenase	INDO	77.2985
NM_001547	interferon-induced protein with tetratricopeptide repeats 2	IFIT2	76.84
NM_001010987	interferon-induced protein with tetratricopeptide repeats 1-like	IFIT1L	75.1012
NM_000963	prostaglandin-endoperoxide synthase 2	PTGS2	63.6426
XR_011454	hect domain and RLD 6 isoform a	LOC705525	55.1438
NM_002993	chemokine	CXCL6	53.3897
NM_002090	chemokine	CXCL3	47.896
NM_001549	interferon-induced protein with tetratricopeptide repeats 3	IFIT3	47.5415
NM_001511	chemokine	CXCL1	47.0563
NM_002982	chemokine	CCL2	39.8069
XR_011279	epithelial stromal interaction 1 isoform 1	LOC700208	37.9662
NM_002422	matrix metalloproteinase 3	MMP3	33.2083
NM_001572	interferon regulatory factor 7	IRF7	33.0621
NM_006528	tissue factor pathway inhibitor 2	TFPI2	32.8415
NM_016584	interleukin 23, alpha subunit p19	IL23A	27.0257
NM_002985	chemokine	CCL5	26.7497
NM_000641	interleukin 11	IL11	26.4949
NM_002201	interferon stimulated gene 20kDa	ISG20	26.02
NM_016323	hect domain and RLD 5	HERC5	25.223
NM_017631	hypothetical protein FLJ20035	FLJ20035	23.5032
NM_016816	2',5'-oligoadenylate synthetase 1, 40/46kDa	OAS1	23.2377
NM_152261	hypothetical protein MGC17943	MGC17943	22.4035
NM_017414	ubiquitin specific protease 18	USP18	21.801
NM_005101	interferon, alpha-inducible protein	G1P2	21.7021
NM_003733	2'-5'-oligoadenylate synthetase-like	OASL	21.6996
NM_006417	interferon-induced protein 44	IFI44	21.384
NM_005101	interferon, alpha-inducible protein	G1P2	20.9442
NM_003264	toll-like receptor 2	TLR2	18.5489
NM_003706	phospholipase A2, group IVC	PLA2G4C	17.4885
CN806583	ILLUMIGEN_MCQ_35613 Katze_MMPL1 cDNA clone IBIUW:14854 5' Bases 22 to 636 highly human IFITM1	Hs.458414	17.0222
CO649104	ILLUMIGEN_MCQ_42698 Katze_MMPB2 cDNA clone IBIUW:24552 5' Bases 19 to 523 highly human SYTL3	Hs.436977	16.3984
NM_017554	poly	PARP14	16.2981
CO646675	ILLUMIGEN_MCQ_39493 Katze_MMPB2 cDNA clone IBIUW:23645 5' Bases 32 to 976 highly human CXCL11	Hs.103982	16.1898
CK232222	ILLUMIGEN_MCQ_3441 Katze_MMPL2 cDNA 5' human TFPI2	Hs.438231	16.1593
NM_006273	chemokine	CCL7	16.0566
XR_012476	hypothetical protein LOC711693	LOC711693	15.644
A_01_P018128	Unknown		15.6159
CO644910	ILLUMIGEN_MCQ_43164 Katze_MMJJ cDNA clone IBIUW:23286 5' Bases 7 to 752 highly human NMES1	Hs.112242	14.567
NM_000600	interleukin 6	IL6	14.128
CO647386	ILLUMIGEN_MCQ_40418 Katze_MMPB2 cDNA clone IBIUW:21432 5' Bases 185 to 778 highly human CXCL2	Hs.75765	13.1494
A_01_P001116	Unknown		12.8434
NM_005170	achaete-scute complex-like 2	ASCL2	12.7666
NM_000636	superoxide dismutase 2, mitochondrial	SOD2	12.4894
CO647386	ILLUMIGEN_MCQ_40418 Katze_MMPB2 cDNA clone IBIUW:21432 5' Bases 185 to 778 highly human CXCL2	Hs.75765	12.1037
NM_004335	bone marrow stromal cell antigen 2	BST2	11.3894
NM_002053	guanylate binding protein 1, interferon-inducible, 67kDa	GBP1	11.3307
NM_006187	2'-5'-oligoadenylate synthetase 3, 100kDa	OAS3	11.2316
NM_003467	chemokine	CXCR4	10.8642
NM_001165	baculoviral IAP repeat-containing 3	BIRC3	10.3217
NM_018295	hypothetical protein FLJ11000	FLJ11000	10.0529
NM_139266	signal transducer and activator of transcription 1, 91kDa	STAT1	9.99716
NM_020529	nuclear factor of kappa light polypeptide gene enhancer in B-cells inhibitor, alpha	NFKBIA	9.90576
NM_172220	colony stimulating factor 3	CSF3	9.90055
NM_000161	GTP cyclohydrolase 1	GCH1	9.518
NM_017523	XIAP associated factor-1	HSXIAPAF1	9.48667
NM_022154	solute carrier family 39	SLC39A8	9.40385
NM_139072	delta-notch-like EGF repeat-containing transmembrane	DNER	9.27072
NM_006290	tumor necrosis factor, alpha-induced protein 3	TNFAIP3	9.08561
NM_017413	apelin, AGTRL1 ligand	APLN	8.97689
NM_024625	zinc finger CCCH type, antiviral 1	ZC3HAV1	8.97158
NM_000577	interleukin 1 receptor antagonist	IL1RN	8.83077
NM_009587	lectin, galactoside-binding, soluble, 9	LGALS9	8.79745
NM_024119	likely ortholog of mouse D11lgp2	LGP2	8.55558
NM_002986	chemokine	CCL11	8.36126
CN647263	ILLUMIGEN_MCQ_28111 Katze_MMBR cDNA clone IBIUW:7783 5' Bases 1 to 384 highly human MT3	Hs.73133	8.34398
NM_007115	tumor necrosis factor, alpha-induced protein 6	TNFAIP6	8.34179
AY523632	tripartite motif-containing 5 alpha isoform	TRIM5	8.33148
NM_006186	nuclear receptor subfamily 4, group A, member 2	NR4A2	7.79537
NM_001001437	chemokine	C-C motif	7.56455
NM_003155	stanniocalcin 1	STC1	7.53673
NM_002852	pentaxin-related gene, rapidly induced by IL-1 beta	PTX3	7.48054
NM_030643	apolipoprotein L, 4	APOL4	7.38054
NM_058187	chromosome 21 open reading frame 63	C21orf63	7.23105
XM_378197	hypothetical protein FLJ14464	FLJ14464	6.9952
NM_004833	absent in melanoma 2	AIM2	6.90773
NM_006216	serine	SERPINE2	6.78167
NM_000593	transporter 1, ATP-binding cassette, sub-family B	MDR/TAP	6.70595
NM_022168	interferon induced with helicase C domain 1	IFIH1	6.6983
NM_000618	insulin-like growth factor 1	IGF1	6.60945
NM_182983	hepsin	HPN	6.57326
NM_001710	B-factor, properdin	BF	6.53621
NM_016582	solute carrier family 15, member 3	SLC15A3	6.52444
NM_025079	zinc finger CCCH-type containing 12A	ZC3H12A	6.4992
NM_006203	phosphodiesterase 4D, cAMP-specific	PDE4D	6.49898
NM_003392	wingless-type MMTV integration site family, member 5A	WNT5A	6.39119
NM_003661	apolipoprotein L, 1	APOL1	6.35061
NM_000201	intercellular adhesion molecule 1	CD54	6.1048
CO647377	ILLUMIGEN_MCQ_40406 Katze_MMPB2 cDNA clone IBIUW:21576 5' Bases 2 to 949 highly human APOL3	Hs.241535	6.086
NM_007315	signal transducer and activator of transcription 1, 91kDa	STAT1	6.05286
CN806534	ILLUMIGEN_MCQ_35557 Katze_MMPL1 cDNA clone IBIUW:15339 5' Bases 60 to 750 highly human CMKOR1	Hs.231853	6.03383
NM_021972	sphingosine kinase 1	SPHK1	5.99202
NM_005533	interferon-induced protein 35	IFI35	5.90249
NM_198797	prostaglandin E synthase	PTGES	5.75204
NM_022750	poly	PARP12	5.74434
CO725904	ILLUMIGEN_MCQ_40308 Katze_MMPB2 cDNA clone IBIUW:26854 5' Bases 5 to 762 highly human ARP10	Hs.440515	5.71362
NM_001218	carbonic anhydrase XII	CA12	5.70474
NM_020676	abhydrolase domain containing 6	ABHD6	5.67578
NM_003039	solute carrier family 2	SLC2A5	5.57898
NM_004510	SP110 nuclear body protein	SP110	5.57577
NM_001078	vascular cell adhesion molecule 1	VCAM1	5.5274
XR_013330	deiodinase, iodothyronine, type III	DIO3	5.51409
NM_020370	G protein-coupled receptor 84	GPR84	5.50878
NM_005534	interferon gamma receptor 2	IFNGR2	5.4771
NM_015474	SAM domain and HD domain 1	SAMHD1	5.43373
NM_031458	poly	PARP9	5.40782
NM_018195	hypothetical protein FLJ10726	FLJ10726	5.37204
NM_182728	solute carrier family 7	SLC7A8	5.3003
NM_006200	proprotein convertase subtilisin/kexin type 5	PCSK5	5.28408
NM_002309	leukemia inhibitory factor	LIF	5.26929
NM_014290	tudor domain containing 7	TDRD7	5.25767
CN801994	ILLUMIGEN_MCQ_37433 Katze_MMBR cDNA clone IBIUW:16004 5' Bases 1 to 410 highly human MT1X	Hs.374950	5.21354
NM_152703	sterile alpha motif domain containing 9-like	SAMD9L	5.2068
NM_006871	receptor-interacting serine-threonine kinase 3	RIPK3	5.17793
NM_004195	tumor necrosis factor receptor superfamily, member 18	TNFRSF18	5.09559
NM_016489	5'-nucleotidase, cytosolic III	NT5C3	5.09417
NM_001878	cellular retinoic acid binding protein 2	CRABP2	5.08822
NM_014788	tripartite motif-containing 14	TRIM14	5.03919
NM_000599	insulin-like growth factor binding protein 5	IGFBP5	4.99615
XR_012726	ubiquitin-conjugating enzyme E2L 6 isoform 1	LOC705561	4.90073
NM_033238	promyelocytic leukemia	PML	4.88557
NM_021105	phospholipid scramblase 1	PLSCR1	4.84013
NM_002923	regulator of G-protein signalling 2, 24kDa	RGS2	4.8287
NM_001975	enolase 2	ENO2	4.82821
NM_014350	tumor necrosis factor, alpha-induced protein 8	TNFAIP8	4.73761
NM_021035	KIAA1404 protein	KIAA1404	4.70127
NM_005949	metallothionein 1F	MT1F	4.69342
NM_001216	carbonic anhydrase IX	CA9	4.58147
NM_016940	chromosome 21 open reading frame 6	C21orf6	4.55756
NM_001773	CD34 antigen	CD34	4.53621
A_01_P002964	Unknown		4.52415
NM_001904	catenin	CTNNB1	4.50885
NM_007069	HRAS-like suppressor 3	HRASLS3	4.4393
XM_166453	tau tubulin kinase 1	TTBK1	4.40917
NM_018370	hypothetical protein FLJ11259	FLJ11259	4.30628
NM_183422	transforming growth factor beta 1 induced transcript 4	TGFB1I4	4.28767
NM_198594	C1q and tumor necrosis factor related protein 1	C1QTNF1	4.25702
NM_031419	molecule possessing ankyrin repeats induced by lipopolysaccharide	MAIL	4.1945
NM_000965	retinoic acid receptor, beta	RARB	4.16939
NM_032935	metallothionein IV	MT4	4.14124
NM_002398	Meis1, myeloid ecotropic viral integration site 1 homolog	MEIS1	4.13043
NM_016235	G protein-coupled receptor, family C, group 5, member B	GPRC5B	4.1102
NM_144697	hypothetical protein BC017397	LOC148523	4.10575
NM_017720	signal-transducing adaptor protein-2	STAP2	4.09976
NM_005746	pre-B-cell colony enhancing factor 1	PBEF1	4.09526
NM_004052	BCL2/adenovirus E1B 19kDa interacting protein 3	BNIP3	4.08168
NM_000617	solute carrier family 11	SLC11A2	4.03512
CB550573	MMPL0007_B09 MMPL cDNA, mRNA sequence [CB550573]		4.02462
NM_018381	hypothetical protein FLJ11286	FLJ11286	3.93991
NM_005627	serum/glucocorticoid regulated kinase	SGK	3.90808
NM_006058	TNFAIP3 interacting protein 1	TNIP1	3.86458
NM_175617	metallothionein 1E	MT1E	3.83931
NM_019058	DNA-damage-inducible transcript 4	DDIT4	3.82592
NM_003141	Sjogren syndrome antigen A1	SSA1	3.77229
NM_017983	WD40 repeat protein Interacting with phosphoInositides of 49kDa	WIPI49	3.74967
NM_147686	chromosome 6 open reading frame 4	C6orf4	3.72218
NM_002970	spermidine/spermine N1-acetyltransferase	SAT	3.7187
CO644768	ILLUMIGEN_MCQ_43427 Katze_MMJJ cDNA clone IBIUW:25607 5' Bases 5 to 814 highly human KAI1	Hs.323949	3.70294
NM_024600	chromosome 16 open reading frame 30	C16orf30	3.69873
NM_182894	ceh-10 homeo domain containing homolog	CHX10	3.68935
NM_006516	solute carrier family 2	SLC2A1	3.67918
NM_000758	colony stimulating factor 2	CSF2	3.671
NM_016084	RAS, dexamethasone-induced 1	RASD1	3.65955
NM_018004	hypothetical protein FLJ10134	FLJ10134	3.65819
NM_002800	proteasome	PSMB9	3.65165
NM_080757	chromosome 20 open reading frame 127	C20orf127	3.63892
AK127395	cDNA FLJ45486 fis, clone BRTHA2002726 [AK127395]		3.63758
NM_015444	Ras-induced senescence 1	RIS1	3.63253
NM_015022	PDZ domain containing 3	PDZK3	3.62749
NM_152858	Wilms tumor 1 associated protein	WTAP	3.54555
NM_000158	glucan	GBE1	3.53967
NM_198460	guanylate binding protein family, member 6	GBP6	3.51175
NM_032265	zinc finger, MYND domain containing 15	ZMYND15	3.4985
XR_011805	mitochondrial tumor suppressor 1 isoform 1	LOC702990	3.48387
NM_002284	keratin, hair, basic, 6	KRTHB6	3.45554
NM_005574	LIM domain only 2	LMO2	3.43089
NM_033247	promyelocytic leukemia	PML	3.39267
AK127395	cDNA FLJ45486 fis, clone BRTHA2002726 [AK127395]		3.39017
CO645773	ILLUMIGEN_MCQ_30118 Katze_MMPB cDNA clone IBIUW:22572 5' Bases 1 to 42 highly human RARRES3	Hs.17466	3.3889
NM_001250	CD40 antigen	CD40	3.38669
NM_003645	solute carrier family 27	SLC27A2	3.37972
NM_020801	arrestin domain containing 3	ARRDC3	3.35395
NM_019555	Rho guanine nucleotide exchange factor	ARHGEF3	3.33636
DR774422	ILLUMIGEN_MCQ_58593 Katze_MMLV cDNA clone IBIUW:34887 5' Bases 9 to 306 highly human Unigene Hs.529672, mRNA sequence [DR774422]		3.33268
NM_004159	proteasome	PSMB8	3.29181
NM_181782	nuclear receptor coactivator 7	NCOA7	3.29065
NM_005132	REC8-like 1	REC8L1	3.28238
A_01_P000822	Unknown		3.27556
NM_004688	N-myc	NMI	3.26495
NM_005165	aldolase C, fructose-bisphosphate	ALDOC	3.24752
CB550080	MMPL0011_H01 MMPL cDNA, mRNA sequence [CB550080]		3.24194
NM_144682	hypothetical protein FLJ31952	FLJ31952	3.23597
NM_003325	HIR histone cell cycle regulation defective homolog A	HIRA	3.23138
NM_016307	paired related homeobox 2	PRRX2	3.19154
NM_003238	transforming growth factor, beta 2	TGFB2	3.19054
NM_004952	ephrin-A3	EFNA3	3.18922
BC090934	ribonuclease L 2',5'-oligoisoadenylate synthetase-dependent		3.18156
NM_005204	mitogen-activated protein kinase kinase kinase 8	MAP3K8	3.18046
NM_002468	myeloid differentiation primary response gene	88	3.16177
DQ266251	Macaca fascicularis 17-beta hydroxysteroid dehydrogenase 5	HSD17B5	3.14563
NM_139172	MDAC1	MDAC1	3.14073
NM_000797	dopamine receptor D4	DRD4	3.13688
NM_002346	lymphocyte antigen 6 complex, locus E	LY6E	3.13678
NM_177551	G protein-coupled receptor 109A	GPR109A	3.13301
NM_172027	ankyrin repeat and BTB	POZ	3.13136
NM_001432	epiregulin	EREG	3.12136
NM_052815	immediate early response 3	IER3	3.11637
CO646894	ILLUMIGEN_MCQ_39773 Katze_MMPB2 cDNA clone IBIUW:25891 5' Bases 5 to 696 highly human SLC16A3	Hs.386678	3.10953
BM423303	PLATE4_H02 Rhesus cDNA, mRNA sequence [BM423303]		3.08979
NM_005110	glutamine-fructose-6-phosphate transaminase 2	GFPT2	3.07917
NM_021813	BTB and CNC homology 1, basic leucine zipper transcription factor 2	BACH2	3.07865
NM_032551	G protein-coupled receptor 54	GPR54	3.07502
XR_009710	insulin induced protein 2	LOC693654	3.06819
NM_006291	tumor necrosis factor, alpha-induced protein 2	TNFAIP2	3.05361
XR_010577	hypothetical protein LOC699401	LOC699401	3.04968
NM_006074	tripartite motif-containing 22	TRIM22	3.04275
NM_004354	cyclin G2	CCNG2	3.04105
NM_005947	metallothionein 1B	MT1B	3.04067
NM_003855	interleukin 18 receptor 1	IL18R1	3.00957
NM_014584	ERO1-like	ERO1L	3.00827
NM_015626	WD repeat and SOCS box-containing 1	WSB1	3.00363
NM_016608	armadillo repeat containing, X-linked 1	ARMCX1	3.00068
NM_005195	CCAAT/enhancer binding protein	C/EBP	2.99856
NM_000070	calpain 3,	p94	2.99511
CR936794	mRNA; cDNA DKFZp781I14186	from clone DKFZp781I14186	2.99294
NM_000596	insulin-like growth factor binding protein 1	IGFBP1	2.97822
NM_024787	ring finger protein 122	RNF122	2.97513
NM_012110	cysteine-rich hydrophobic domain 2	CHIC2	2.97492
NM_005168	ras homolog gene family, member E	ARHE	2.96913
NM_006274	chemokine	CCL19	2.96671
NM_182943	procollagen-lysine, 2-oxoglutarate 5-dioxygenase	PLOD2	2.96032
NM_001002921	adenylate kinase 3-like 2	AK3L2	2.94272
NM_000064	complement component 3	C3	2.92928
XM_044461	KIAA1102 protein	KIAA1102	2.92912
XR_013663	Putative lymphocyte G0 [XR_013663]		2.92004
NM_007005	transducin-like enhancer of split 4	TLE4	2.91852
NM_032023	Ras association	RalGDS/AF-6	2.90813
NM_002698	POU domain, class 2, transcription factor 2	POU2F2	2.90329
NM_182614	hypothetical protein MGC20579	MGC20579	2.8914
NM_016569	T-box 3	TBX3	2.88729
NM_001223	caspase 1, apoptosis-related cysteine protease	CASP1	2.87907
NM_016119	PHD finger protein 11	PHF11	2.87791
NM_139247	adenylate cyclase 4	ADCY4	2.8778
XM_498527	LOC440068	LOC440068	2.87671
NM_005026	phosphoinositide-3-kinase, catalytic, delta polypeptide	PIK3CD	2.87547
NM_031476	cysteine-rich secretory protein LCCL domain containing 2	CRISPLD2	2.8742
NM_005398	protein phosphatase 1, regulatory	PPP1R3C	2.86988
XR_014707	Complement C1r subcomponent precursor	LOC722131	2.86907
NM_004906	Wilms tumor 1 associated protein	WTAP	2.86751
NM_001111	adenosine deaminase, RNA-specific	ADAR	2.85401
NM_000917	procollagen-proline, 2-oxoglutarate 4-dioxygenase	P4HA1	2.82116
NM_033306	caspase 4, apoptosis-related cysteine protease	CASP4	2.81648
NM_022074	FLJ22794 protein	FLJ22794	2.80941
NM_003012	secreted frizzled-related protein 1	SFRP1	2.80258
NM_001124	adrenomedullin	ADM	2.8005
NM_002038	interferon, alpha-inducible protein	G1P3	2.79644
NM_003701	tumor necrosis factor	TNFSF11	2.79167
NM_001734	complement component 1, s subcomponent	C1S	2.79065
NM_013332	hypoxia-inducible protein 2	HIG2	2.77235
XR_009711	phosphatidylinositol 4-kinase type-II beta	LOC693561	2.76071
NM_014621	homeo box D4	HOXD4	2.73879
NM_019590	KIAA1217	KIAA1217	2.71709
NM_134260	RAR-related orphan receptor A	RORA	2.7008
NM_018590	chondroitin sulfate GalNAcT-2	GALNACT-2	2.69999
NM_006931	solute carrier family 2	SLC2A3	2.69734
NM_033199	urocortin 2	UCN2	2.69202
NM_000094	collagen, type VII, alpha 1	COL7A1	2.68919
A_01_P005239	Unknown		2.68476
NM_004753	dehydrogenase/reductase	DHRS3	2.67566
NM_003864	sin3-associated polypeptide, 30kDa	SAP30	2.67419
NM_003998	nuclear factor of kappa light polypeptide gene enhancer in B-cells 1	p105	2.67114
NM_016118	NEDD8 ultimate buster-1	NYREN18	2.66329
NM_002427	matrix metalloproteinase 13	collagenase 3	2.66311
XR_010759	protein kinase, cAMP-dependent, catalytic, gamma	LOC700652	2.65797
NM_002281	keratin, hair, basic, 1	KRTHB1	2.65415
NM_015660	GTPase, IMAP family member 2	GIMAP2	2.64506
NM_018950	major histocompatibility complex, class I, F	HLA-F	2.6379
NM_005566	lactate dehydrogenase A	LDHA	2.63572
NM_018359	hypothetical protein FLJ11200	FLJ11200	2.63553
NM_153045	chromosome 9 open reading frame 91	C9orf91	2.62419
A_01_P007353	Unknown		2.62305
NM_012476	ventral anterior homeobox 2	VAX2	2.61536
NM_003335	ubiquitin-activating enzyme E1-like	UBE1L	2.61487
CN804729	ILLUMIGEN_MCQ_34975 Katze_MMPL1 cDNA clone IBIUW:13685 5' Bases 1 to 654 highly human LOC129293	Hs.36723	2.61359
NM_004265	fatty acid desaturase 2	FADS2	2.61247
NM_054012	argininosuccinate synthetase	ASS	2.6057
NM_001005353	adenylate kinase 3-like 1	AK3L1	2.60464
NM_004675	DIRAS family, GTP-binding RAS-like 3	DIRAS3	2.58656
NM_019001	5'-3' exoribonuclease 1	XRN1	2.58566
NM_006509	v-rel reticuloendotheliosis viral oncogene homolog B, nuclear factor of kappa light polypeptide gene enhancer in B-cells 3	RELB	2.5852
NM_032732	interleukin 17 receptor C	IL17RC	2.57947
NM_016372	G protein-coupled receptor 175	GPR175	2.57925
NM_020963	Mov10, Moloney leukemia virus 10, homolog	MOV10	2.57331
NM_003062	slit homolog 3	SLIT3	2.56931
NM_031412	GABA	GABARAPL1	2.56759
NM_002135	nuclear receptor subfamily 4, group A, member 1	NR4A1	2.56702
NM_003601	SWI/SNF related, matrix associated, actin dependent regulator of chromatin, subfamily a, member 5	SMARCA5	2.56057
NM_002620	platelet factor 4 variant 1	PF4V1	2.55745
NM_001906	chymotrypsinogen B1	CTRB1	2.54519
NM_005502	ATP-binding cassette, sub-family A	ABC1	2.54384
NM_003764	syntaxin 11	STX11	2.54239
NM_001321	cysteine and glycine-rich protein 2	CSRP2	2.54153
NM_144608	hexamthylene bis-acetamide inducible 2	HEXIM2	2.54145
NM_182904	procollagen-proline, 2-oxoglutarate 4-dioxygenase	P4HA3	2.5362
NM_018413	carbohydrate	CHST11	2.52531
NM_003820	tumor necrosis factor receptor superfamily, member 14	TNFRSF14	2.51962
XR_012825	early B-cell factor 3	LOC713536	2.51548
NM_001251	CD68 antigen	CD68	2.49147
NM_002103	glycogen synthase 1	GYS1	2.48198
NM_001031804	v-maf musculoaponeurotic fibrosarcoma oncogene homolog	MAF	2.47901
NM_001459	fms-related tyrosine kinase 3 ligand	FLT3LG	2.4688
A_01_P012464	Unknown		2.46448
NM_020474	UDP-N-acetyl-alpha-D-galactosamine:polypeptide N-acetylgalactosaminyltransferase 1	GalNAc-T1	2.45901
NM_003745	suppressor of cytokine signaling 1	SOCS1	2.45179
NM_001552	insulin-like growth factor binding protein 4	IGFBP4	2.44135
DR772591	ILLUMIGEN_MCQ_54528 Katze_MMOV cDNA clone IBIUW:31813 5' Bases 183 to 815 highly human DAG1	Hs.76111	2.43539
BM423313	PLATE4_C07 Rhesus cDNA, mRNA sequence [BM423313]		2.4345
XM_093895	KIAA0882 protein	KIAA0882	2.43274
NM_173540	fucosyltransferase 11	FUT11	2.43137
NM_001122	adipose differentiation-related protein	ADFP	2.42574
NM_015424	chordin-like 2	CHRDL2	2.42297
NM_014400	GPI-anchored metastasis-associated protein homolog	C4.4A	2.41894
NM_002801	proteasome	PSMB10	2.41856
NM_015288	PHD finger protein 15	PHF15	2.41322
NM_003463	protein tyrosine phosphatase type IVA, member 1	PTP4A1	2.40963
XM_370863	ATPase, Class I, type 8B, member 4	ATP8B4	2.40437
NM_001145	angiogenin, ribonuclease, RNase A family, 5	ANG	2.40428
NM_152649	hypothetical protein FLJ34389	FLJ34389	2.40402
NM_194430	ribonuclease, RNase A family, 4	RNASE4	2.40387
NM_030781	collectin sub-family member 12	COLEC12	2.40263
XR_013560	Interferon-induced transmembrane protein 3	IFITM3	2.39871
NM_001698	AU RNA binding protein/enoyl-Coenzyme A hydratase	AUH	2.39713
NM_020734	KIAA1238 protein	KIAA1238	2.38807
NM_130830	leucine rich repeat containing 15	LRRC15	2.3865
A_01_P012169	Unknown		2.3811
NM_182920	a disintegrin-like and metalloprotease	ADAMTS9	2.3802
NM_020904	pleckstrin homology domain containing, family A	PLEKHA4	2.38015
NM_003037	signaling lymphocytic activation molecule family member 1	SLAMF1	2.37585
NM_032578	myopalladin	FLJ14437	2.37452
XR_012635	cancer susceptibility candidate 1	LOC707753	2.37196
NM_002198	interferon regulatory factor 1	IRF1	2.36732
NM_032587	caspase recruitment domain family, member 6	CARD6	2.3652
XR_010179	short-chain dehydrogenase [XR_010179]		2.36034
NM_002096	general transcription factor IIF, polypeptide 1, 74kDa	GTF2F1	2.35867
NM_002009	fibroblast growth factor 7	FGF7	2.35687
NM_018683	zinc finger protein 313	ZNF313	2.35254
CK231427	ILLUMIGEN_MCQ_2215 Katze_MMLG cDNA 5', mRNA sequence [CK231427]		2.3514
NM_032016	STARD3 N-terminal like	STARD3NL	2.35076
NM_006219	phosphoinositide-3-kinase, catalytic, beta polypeptide	PIK3CB	2.33979
NM_000410	hemochromatosis	HFE	2.33781
NM_016157	trophinin	TRO	2.33681
NM_005384	nuclear factor, interleukin 3 regulated	NFIL3	2.3346
NM_020895	KIAA1533	KIAA1533	2.33425
NM_002526	5'-nucleotidase, ecto	CD73	2.33292
NM_173475	hypothetical protein MGC48972	MGC48972	2.31902
NM_017585	solute carrier family 2	SLC2A6	2.31412
CN648722	ILLUMIGEN_MCQ_31199 Katze_MMPB cDNA clone IBIUW:6316 5' Bases 3 to 1057 highly human SLC2A3	Hs.419240	2.31391
NM_005514	major histocompatibility complex, class I, B	HLA-B	2.31268
A_01_P007352	Unknown		2.29895
XR_012394	putative small membrane protein NID67	LOC711300	2.29667
NM_033261	isopentenyl-diphosphate delta isomerase 2	IDI2	2.29619
NM_002318	lysyl oxidase-like 2	LOXL2	2.29301
NM_001497	UDP-Gal:betaGlcNAc beta 1,4- galactosyltransferase, polypeptide 1	B4GALT1	2.29105
NM_030915	likely ortholog of mouse limb-bud and heart gene	LBH	2.29093
NM_014631	SH3 and PX domains 2A	SH3PXD2A	2.28968
NM_001635	amphiphysin	AMPH	2.28855
NM_001777	CD47 antigen	CD47	2.28597
NM_001628	aldo-keto reductase family 1, member B1	AKR1B1	2.28141
NM_001800	cyclin-dependent kinase inhibitor 2D	CDKN2D	2.27449
NM_004567	6-phosphofructo-2-kinase/fructose-2,6-biphosphatase 4	PFKFB4	2.27436
CN801659	ILLUMIGEN_MCQ_35872 Katze_MMPL1 cDNA clone IBIUW:14717 5' Bases 417 to 900 highly human CGI-115	Hs.56043	2.27271
NM_016410	SNF7 domain containing 2	SNF7DC2	2.27143
NM_001630	annexin A8	ANXA8	2.27032
NM_020795	neuroligin 2	NLGN2	2.26036
XR_012436	mannosidase, alpha, class 2A, member 1	LOC705480	2.25646
NM_198321	UDP-N-acetyl-alpha-D-galactosamine:polypeptide N-acetylgalactosaminyltransferase 10	GalNAc-T10	2.25601
XR_014059	interferon-stimulated transcription factor 3, gamma 48kDa	LOC715335	2.25592
NM_018433	jumonji domain containing 1A	JMJD1A	2.25393
NM_005860	follistatin-like 3	FSTL3	2.25122
NM_004420	dual specificity phosphatase 8	DUSP8	2.24912
NM_173490	proline-rich protein PRP2	PRP2	2.2467
NM_001166	baculoviral IAP repeat-containing 2	BIRC2	2.24514
NM_021625	transient receptor potential cation channel, subfamily V, member 4	TRPV4	2.24505
NM_015907	leucine aminopeptidase 3	LAP3	2.24393
NM_005923	mitogen-activated protein kinase kinase kinase 5	MAP3K5	2.24318
NM_002632	placental growth factor, vascular endothelial growth factor-related protein	PGF	2.23193
NM_019613	WDR45-like	WDR45L	2.23132
NM_005426	tumor protein p53 binding protein, 2	TP53BP2	2.22464
XR_009969	Ras-related protein Rab-13	LOC695135	2.22251
NM_015213	RAB6 interacting protein 1	RAB6IP1	2.22105
NM_025092	hypothetical protein FLJ22635	FLJ22635	2.21562
A_01_P006686	Unknown		2.2067
NM_198576	agrin	AGRN	2.20453
NM_014890	downregulated in ovarian cancer 1	DOC1	2.19532
XR_010784	platelet-derived growth factor receptor alpha	PDGFRA	2.19096
NM_001953	endothelial cell growth factor 1	ECGF1	2.19002
NM_006355	tripartite motif-containing 38	TRIM38	2.18616
NM_018965	triggering receptor expressed on myeloid cells 2	TREM2	2.18593
NM_022913	vasculin	DKFZp761C169	2.18519
XR_011552	Triosephosphate isomerase	TIM	2.18207
NM_181054	hypoxia-inducible factor 1, alpha subunit	HIF1A	2.18205
NM_013363	procollagen C-endopeptidase enhancer 2	PCOLCE2	2.17975
NM_004972	Janus kinase 2	JAK2	2.179
NM_003979	retinoic acid induced 3	RAI3	2.17691
NM_024599	rhomboid, veinlet-like 6	RHBDL6	2.1756
NM_003713	phosphatidic acid phosphatase type 2B	PPAP2B	2.17124
NM_020478	ankyrin 1, erythrocytic	ANK1	2.16965
NM_006700	TRAF-type zinc finger domain containing 1	TRAFD1	2.1694
NM_002193	inhibin, beta B	INHBB	2.16708
NM_013402	fatty acid desaturase 1	FADS1	2.16515
NM_015275	KIAA1033 protein	KIAA1033	2.16143
NM_002755	mitogen-activated protein kinase kinase 1	MAP2K1	2.15785
NM_015368	pannexin 1	PANX1	2.15558
NM_002656	pleiomorphic adenoma gene-like 1	PLAGL1	2.15355
NM_004180	TRAF family member-associated NFKB activator	TANK	2.15294
NM_005904	SMAD, mothers against DPP homolog 7	SMAD7	2.15169
NM_022842	CUB domain containing protein 1	CDCP1	2.14727
NM_145906	RIO kinase 3	RIOK3	2.14708
NM_018024	chromosome 8 open reading frame 32	C8orf32	2.14514
NM_006096	N-myc downstream regulated gene 1	NDRG1	2.14493
NM_006305	acidic	ANP32A	2.14271
NM_021016	pregnancy specific beta-1-glycoprotein 3	PSG3	2.14026
NM_004779	CCR4-NOT transcription complex, subunit 8	CNOT8	2.13369
NM_001920	decorin	DCN	2.12404
NM_152219	gap junction protein, chi 1, 31.9kDa	GJC1	2.12021
NM_002087	granulin	GRN	2.11623
NM_004184	tryptophanyl-tRNA synthetase	WARS	2.11245
NM_017709	family with sequence similarity 46, member C	FAM46C	2.11167
NM_000853	glutathione S-transferase theta 1	GSTT1	2.10961
NM_015541	leucine-rich repeats and immunoglobulin-like domains 1	LRIG1	2.10799
NM_005550	kinesin family member C3	KIFC3	2.10787
NM_001838	chemokine	CCR7	2.10653
NM_006999	polymerase	POLS	2.10312
NM_002581	pregnancy-associated plasma protein A, pappalysin 1	PAPPA	2.10248
CB550527	MMPL0022_D01 MMPL cDNA, mRNA sequence [CB550527]		2.10039
NM_207324	hypothetical protein LOC147650	LOC147650	2.0963
NM_006994	butyrophilin, subfamily 3, member A3	BTN3A3	2.09425
NM_004905	peroxiredoxin 6	PRDX6	2.09108
NM_020307	cyclin L1	CCNL1	2.08367
NM_002518	neuronal PAS domain protein 2	NPAS2	2.07917
NM_013254	TANK-binding kinase 1	TBK1	2.07916
XR_010652	discs large homolog 7	LOC696772	2.07772
CN802962	ILLUMIGEN_MCQ_31877 Katze_MMBR cDNA clone IBIUW:12729 5' Bases 212 to 523 highly human OLFM1	Hs.74376	2.0735
NM_001008410	STEAP family member 3	STEAP3	2.07003
NM_007270	FK506 binding protein 9, 63 kDa	FKBP9	2.0698
NM_198489	DLNB14	DLNB14	2.06826
NM_000474	twist homolog 1	TWIST1	2.06793
NM_024608	nei endonuclease VIII-like 1	NEIL1	2.06772
NM_001243	tumor necrosis factor receptor superfamily, member 8	TNFRSF8	2.05979
NM_024060	AHNAK nucleoprotein	AHNAK	2.05955
NM_152221	casein kinase 1, epsilon	CSNK1E	2.05421
NM_017954	Ca2+-dependent activator protein for secretion 2	CADPS2	2.05215
NM_018330	KIAA1598	KIAA1598	2.05182
NM_001008211	optineurin	OPTN	2.05126
NM_013451	fer-1-like 3, myoferlin	FER1L3	2.05121
NM_031477	yippee-like 3	YPEL3	2.04751
NM_002629	phosphoglycerate mutase 1	PGAM1	2.04631
NM_018361	acid acyltransferase-epsilon	LPAAT-e	2.04075
NM_080422	protein tyrosine phosphatase, non-receptor type 2	PTPN2	2.03809
NM_003383	very low density lipoprotein receptor	VLDLR	2.03697
NM_003151	signal transducer and activator of transcription 4	STAT4	2.03694
NM_016479	scotin	SCOTIN	2.03449
NM_012081	elongation factor, RNA polymerase II, 2	ELL2	2.03435
NM_000249	mutL homolog 1, colon cancer, nonpolyposis type 2	MLH1	2.02488
NM_001001433	syntaxin 16	STX16	2.02211
NM_000747	cholinergic receptor, nicotinic, beta polypeptide 1	CHRNB1	2.01267
NM_016135	ets variant gene 7	TEL2 oncogene	2.01247
NM_000376	vitamin D	VDR	2.01222
A_01_P001492	Unknown		2.01126
NM_005328	hyaluronan synthase 2	HAS2	2.01108
NM_147202	chromosome 9 open reading frame 25	C9orf25	2.00559
NM_002627	phosphofructokinase, platelet	PFKP	2.00418
NM_181523	phosphoinositide-3-kinase, regulatory subunit, polypeptide 1	PIK3R1	2.00296

## Sheet: D
Gene Bank	Annotation	Symbol	Fold change
NM_004591	chemokine	CCL4	17.676
NM_019618	interleukin 1 family, member 9	IL1F9	16.7291
NM_000575	interleukin 1, alpha	IL1A	11.4683
NM_001993	coagulation factor III	F3	11.2961
NM_000594	tumor necrosis factor	TNF	11.0071
CO647386	ILLUMIGEN_MCQ_40418 Katze_MMPB2 cDNA clone IBIUW:21432 5' Bases 185 to 778 highly human CXCL2	Hs.75765	10.1211
NM_000584	interleukin 8	IL8	8.5934
NM_001004348	FLJ16171 protein	FLJ16171	6.51136
NM_002984	chemokine	CCL7	6.49085
NM_001657	amphiregulin	AREG	6.22096
NM_172220	colony stimulating factor 3	CSF3	5.9364
NM_014350	tumor necrosis factor, alpha-induced protein 8	TNFAIP8	5.7043
XM_375224	cervical cancer suppressor-1	LOC400410	5.37066
NM_001866	cytochrome c oxidase subunit VIIb	COX7B	5.2824
NM_005842	sprouty homolog 2	Drosophila	5.02014
NM_000758	colony stimulating factor 2	CSF2	4.98552
NM_015480	poliovirus receptor-related 3	PVRL3	4.64667
NM_080651	thyroid hormone receptor associated protein 6	THRAP6	4.56128
NM_133494	NIMA	NEK7	4.53922
NM_021127	phorbol-12-myristate-13-acetate-induced protein 1	PMAIP1	4.36144
NM_006558	KH domain containing, RNA binding, signal transduction associated 3	KHDRBS3	4.35532
NM_006273	chemokine	CCL20	4.29509
NM_007031	heat shock transcription factor 2 binding protein	HSF2BP	4.25514
NM_001011	ribosomal protein S7	RPS7	4.25457
NM_032181	hypothetical protein FLJ13391	FLJ13391	4.08965
NM_001239	cyclin H	CCNH	4.07676
NM_032793	hypothetical protein FLJ14490	FLJ14490	4.06939
NM_000985	ribosomal protein L17	RPL17	4.05058
NM_031419	molecule possessing ankyrin repeats induced by lipopolysaccharide	MAIL	4.02878
NM_138779	hypothetical protein BC015148	LOC93081	3.9749
NM_005542	insulin induced gene 1	INSIG1	3.88713
NM_016066	glutaredoxin 2	GLRX2	3.88703
NM_203495	COMM domain containing 6	COMMD6	3.8855
NM_006834	RAB32, member RAS oncogene family	RAB32	3.82814
NM_012110	cysteine-rich hydrophobic domain 2	CHIC2	3.81212
NM_018465	chromosome 9 open reading frame 46	C9orf46	3.79738
NM_020424	hypothetical protein A-211C6.1	LOC57149	3.76893
NM_005204	mitogen-activated protein kinase kinase kinase 8	MAP3K8	3.70588
NM_019080	Nedd4 family interacting protein 2	NDFIP2	3.7054
NM_001432	epiregulin	EREG	3.70428
NM_001731	B-cell translocation gene 1, anti-proliferative	BTG1	3.69094
NM_005261	GTP binding protein overexpressed in skeletal muscle	GEM	3.69008
XM_370763	ribosomal protein L31	LOC387991	3.67888
NM_183422	transforming growth factor beta 1 induced transcript 4	TGFB1I4	3.67679
CO644910	ILLUMIGEN_MCQ_43164 Katze_MMJJ cDNA clone IBIUW:23286 5' Bases 7 to 752 highly human NMES1	Hs.112242	3.67346
NM_004865	TBP-like 1	TBPL1	3.65398
NM_003878	gamma-glutamyl hydrolase	GGH	3.65197
NM_145247	chromosome 10 open reading frame 78	C10orf78	3.61083
NM_080678	NEDD8-conjugating enzyme	NCE2	3.59971
NM_052932	pro-oncosis receptor inducing membrane injury gene	PORIMIN	3.59368
NM_016144	COMM domain containing 10	COMMD10	3.56806
NM_014320	heme binding protein 2	HEBP2	3.56227
NM_004233	CD83 antigen	CD83	3.50672
NM_000266	Norrie disease	NDP	3.4781
NM_199186	2,3-bisphosphoglycerate mutase	BPGM	3.47738
NM_003584	dual specificity phosphatase 11	DUSP11	3.47548
NM_006823	protein kinase	PKIA	3.43894
NM_016230	NADPH cytochrome B5 oxidoreductase	NCB5OR	3.43068
NM_139160	novel 58.3 KDA protein	LOC91614	3.36437
NM_175085	phosphoribosylglycinamide formyltransferase, phosphoribosylglycinamide synthetase, phosphoribosylaminoimidazole synthetase	GART	3.34531
XR_010116	interleukin 19 isoform 1 precursor	LOC694806	3.33307
NM_152384	Bardet-Biedl syndrome 5	BBS5	3.29689
NM_152440	hypothetical protein FLJ32549	FLJ32549	3.27958
NM_005738	ADP-ribosylation factor-like 4A	ARL4A	3.26858
NM_203497	COMM domain containing 6	COMMD6	3.26667
NM_003364	uridine phosphorylase 1	UPP1	3.26465
NM_016061	yippee-like 5	YPEL5	3.24956
NM_014241	protein tyrosine phosphatase-like	PTPLA	3.19549
NM_138701	chromosome 7 open reading frame 11	C7orf11	3.16598
NM_002853	RAD1 homolog	RAD1	3.15883
NM_000161	GTP cyclohydrolase 1	dopa-responsive dystonia	3.14181
NM_032026	TatD DNase domain containing 1	TATDN1	3.12787
NM_001002844	suppressor of hairy wing homolog 4	SUHW4	3.1097
NM_020529	nuclear factor of kappa light polypeptide gene enhancer in B-cells inhibitor, alpha	NFKBIA	3.08951
NM_016454	hypothetical protein LOC51234	LOC51234	3.08326
NM_003653	COP9 constitutive photomorphogenic homolog subunit 3	COPS3	3.06543
NM_018948	mitogen-inducible gene 6	MIG-6	3.05356
NM_007080	LSM6 homolog, U6 small nuclear RNA associated	LSM6	3.04995
NM_004906	Wilms tumor 1 associated protein	WTAP	3.04377
NM_013338	asparagine-linked glycosylation 5 homolog	ALG5	3.04201
NM_001005353	adenylate kinase 3-like 1	AK3L1	3.02077
NM_032280	zinc finger, CCHC domain containing 9	ZCCHC9	3.00113
NM_019006	protein associated with PRK1	AWP1	2.9842
NM_003256	tissue inhibitor of metalloproteinase 4	TIMP4	2.9826
NM_014175	mitochondrial ribosomal protein L15	MRPL15	2.97163
NM_032119	monogenic, audiogenic seizure susceptibility 1 homolog	MASS1	2.96421
NM_022978	small EDRK-rich factor 1B	SERF1B	2.95759
NM_003182	tachykinin, precursor 1	TAC1	2.9467
NM_012328	DnaJ	Hsp40	2.94311
NM_198077	chromosome 1 open reading frame 52	C1orf52	2.9394
NM_080422	protein tyrosine phosphatase, non-receptor type 2	PTPN2	2.93718
XM_495885	ribosomal protein S12	LOC440055	2.93432
NM_213654	armadillo repeat containing 8	ARMC8	2.9263
NM_014051	transmembrane protein 14A	TMEM14A	2.92511
NM_024520	hypothetical protein FLJ22555	FLJ22555	2.91972
CK231549	ILLUMIGEN_MCQ_2449 Katze_MMLG cDNA 5' human TFPI2	Hs.438231	2.91455
NM_016618	hypothetical protein LOC51315	LOC51315	2.88724
NM_012250	related RAS viral	RRAS2	2.88472
NM_177551	G protein-coupled receptor 109A	GPR109A	2.87914
NM_021825	hypothetical protein MDS025	MDS025	2.87755
XR_010922	basic leucine zipper and W2 domains 1	LOC701731	2.87074
NM_004507	HUS1 checkpoint homolog	S. pombe	2.86944
NM_013962	neuregulin 1	NRG1	2.86046
NM_138966	neuropilin	NRP	2.85839
NM_005025	serine	SERPINI1	2.85447
NM_001645	apolipoprotein C-I	APOC1	2.8478
NM_016302	cereblon	CRBN	2.83752
NM_032231	hypothetical protein FLJ22875	FLJ22875	2.83323
NM_016073	hepatoma-derived growth factor, related protein 3	HDGFRP3	2.81918
NM_023934	FUN14 domain containing 2	FUNDC2	2.81503
NM_022165	lin-7 homolog B	LIN7B	2.80875
NM_003372	von Hippel-Lindau binding protein 1	VBP1	2.80858
NM_194270	protein containing single MORN motif in testis	MOPT	2.8063
NM_000728	calcitonin-related polypeptide, beta	CALCB	2.80539
NM_021825	hypothetical protein MDS025	MDS025	2.80328
NM_012254	solute carrier family 27	SLC27A5	2.80263
NM_014315	kelch domain containing 2	KLHDC2	2.79758
NM_032847	hypothetical protein FLJ14825	FLJ14825	2.79709
XR_012372	cell division cycle 42	LOC714448	2.79385
AY635466	cytochrome P450 CYP3A66 mRNA, complete cds	CYP3A66	2.78502
NM_032299	hypothetical protein MGC2714	MGC2714	2.77599
NM_032626	retinoblastoma binding protein 6	RBBP6	2.77183
NM_022337	RAB38, member RAS oncogene family	RAB38	2.76731
NM_006857	putative nucleic acid binding protein RY-1	RY1	2.76486
NM_024570	hypothetical protein FLJ11712	FLJ11712	2.76374
NM_022743	SET and MYND domain containing 3	SMYD3	2.76339
NM_015161	ADP-ribosylation factor-like 6 interacting protein	ARL6IP	2.75738
NM_003352	SMT3 suppressor of mif two 3 homolog 1	SUMO1	2.73249
NM_181655	hypothetical protein LOC284018	LOC284018	2.7311
NM_032315	mitochondrial carrier protein	MGC4399	2.72543
CO580437	ILLUMIGEN_MCQ_48681 Katze_MMTE cDNA clone IBIUW:19250 5' Bases 339 to 886 highly human MRPS23	Hs.5836	2.70873
NM_152277	dendritic cell-derived ubiquitin-like protein	DC-UbP	2.70585
XR_009710	insulin induced protein 2	LOC693654	2.68899
NM_001012989	ubiquitin-conjugating enzyme E2N-like	UBE2NL	2.67713
NM_005670	epilepsy, progressive myoclonus type 2A, Lafora disease	EPM2A	2.66974
NM_021129	pyrophosphatase	PP	2.66775
NM_001223	caspase 1, apoptosis-related cysteine protease	CASP1	2.66706
NM_012322	LSM5 homolog, U6 small nuclear RNA associated	LSM5	2.66381
A_01_P007942	Unknown	Unknown	2.66364
NM_014044	unc-50 homolog	UNC50	2.65367
NM_017845	COMM domain containing 8	COMMD8	2.65213
BU680450	UI-CF-DU1-abf-p-14-0-UI.s1 UI-CF-DU1 cDNA clone UI-CF-DU1-abf-p-14-0-UI 3' sequence		2.64958
NM_032027	beta-amyloid binding protein precursor	BBP	2.6473
NM_138957	mitogen-activated protein kinase 1	MAPK1	2.63357
NM_018279	transmembrane protein 19	TMEM19	2.62948
NM_002491	NADH dehydrogenase	NDUFB3	2.6284
NM_016401	hypothetical protein HSPC138	HSPC138	2.62428
NM_021159	RAP1, GTP-GDP dissociation stimulator 1	RAP1GDS1	2.61836
NM_025147	hypothetical protein FLJ13448	FLJ13448	2.60962
NM_020152	chromosome 21 open reading frame 7	C21orf7	2.60876
NM_152828	sorting nexin 3	SNX3	2.60274
NM_138285	nucleoporin 35kDa	NUP35	2.58816
NM_016209	hematopoietic stem/progenitor cells 176	HSPC176	2.57884
NM_152858	Wilms tumor 1 associated protein	WTAP	2.55995
NM_003064	secretory leukocyte protease inhibitor	SLPI	2.5504
NM_015322	fem-1 homolog b	FEM1B	2.54429
NM_032940	polymerase	POLR1D	2.54337
NM_178859	organic solute transporter beta	OSTbeta	2.54155
NM_018321	BRIX	BRIX	2.53907
NM_020197	SET and MYND domain containing 2	SMYD2	2.53858
NM_016305	synovial sarcoma translocation gene on chromosome 18-like 2	SS18L2	2.53856
NM_006743	RNA binding motif	RNP1, RRM	2.53846
NM_033167	UDP-Gal:betaGlcNAc beta 1,3-galactosyltransferase, polypeptide 3	B3GALT3	2.52878
NM_052969	ribosomal protein L39-like	RPL39L	2.52677
NM_001968	eukaryotic translation initiation factor 4E	EIF4E	2.5259
NM_002539	ornithine decarboxylase 1	ODC1	2.51487
NM_006255	protein kinase C, eta	PRKCH	2.5138
NM_015955	chromosome 2 open reading frame 4	C2orf4	2.5131
NM_052965	chromosome 1 open reading frame 19	C1orf19	2.51193
NM_003690	protein kinase, interferon-inducible double stranded RNA dependent activator	PRKRA	2.5069
NM_005872	breast carcinoma amplified sequence 2	BCAS2	2.49755
NM_003919	sarcoglycan, epsilon	SGCE	2.49426
NM_001553	insulin-like growth factor binding protein 7	IGFBP7	2.48868
NM_014056	likely ortholog of mouse hypoxia induced gene 1	HIG1	2.48461
NM_003187	TAF9 RNA polymerase II, TATA box binding protein	TBP	2.48407
NM_016033	CGI-90 protein	CGI-90	2.48178
NM_002041	GA binding protein transcription factor, beta subunit 2, 47kDa	GABPB2	2.47691
NM_019028	zinc finger, DHHC domain containing 13	ZDHHC13	2.46822
NM_001663	ADP-ribosylation factor 6	ARF6	2.4662
NM_016048	isochorismatase domain containing 1	ISOC1	2.45871
CN803418	ILLUMIGEN_MCQ_32967 Katze_MMBR cDNA clone IBIUW:12596 5' Bases 220 to 316 highly human GTF3A	Hs.445977	2.45864
NM_032918	RAS-like, estrogen-regulated, growth inhibitor	RERG	2.45796
NM_014254	transmembrane protein 5	TMEM5	2.44352
NM_016125	PTD016 protein	LOC51136	2.43782
NM_207381	FLJ41287 protein	FLJ41287	2.43002
NM_201612	IKK interacting protein	IKIP	2.42273
NM_002924	regulator of G-protein signalling 7	RGS7	2.4208
NM_152388	amyotrophic lateral sclerosis 2	ALS2CR4	2.42007
NM_002882	RAN binding protein 1	RANBP1	2.41652
NM_005746	pre-B-cell colony enhancing factor 1	PBEF1	2.41192
NM_178450	membrane-associated ring finger	C3HC4	2.39554
NM_003130	sorcin	SRI	2.38078
NM_006416	solute carrier family 35	SLC35D1	2.3802
NM_032340	chromosome 6 open reading frame 125	C6orf125	2.37976
NM_004242	high mobility group nucleosomal binding domain 3	HMGN3	2.37839
NM_022144	tenomodulin	TNMD	2.37662
NM_005868	BET1 homolog	BET1	2.37331
NM_005662	voltage-dependent anion channel 3	VDAC3	2.37039
NM_024104	hypothetical protein MGC2747	MGC2747	2.36583
NM_175064	Williams Beuren syndrome chromosome region 19	WBSCR19	2.36232
NM_015139	solute carrier family 35	SLC35A1	2.35059
NM_013369	DNA	DNMT3L	2.34013
NM_006451	poly	A	2.338
NM_001008708	RIKEN cDNA 2510006C20 gene	LOC494143	2.33749
XM_375261	High-mobility group nucleosome binding domain 1	LOC400452	2.32748
NM_001698	AU RNA binding protein/enoyl-Coenzyme A hydratase	AUH	2.3237
NM_012329	monocyte to macrophage differentiation-associated	MMD	2.32287
NM_016303	WW domain binding protein 1	WBP5	2.31607
NM_016100	N-acetyltransferase 5	NAT5	2.31334
CO649006	ILLUMIGEN_MCQ_42561 Katze_MMPB2 cDNA clone IBIUW:23347 5' Bases 5 to 586 highly human C9orf123	Hs.7517	2.30768
CK231268	ILLUMIGEN_MCQ_1739 Katze_MMLG cDNA 5' human DKFZP564B167	Hs.76285	2.29791
NM_015972	polymerase	POLR2C	2.29674
NM_021970	mitogen-activated protein kinase kinase 1 interacting protein 1	MAP2K1IP1	2.28737
NM_152447	leucine rich repeat and fibronectin type III domain containing 5	LRFN5	2.28723
NM_152265	basic transcription factor 3-like 4	BTF3L4	2.27817
NM_178547	zinc finger and BTB domain containing 8 opposite strand	ZBTB8OS	2.26994
U65410	Human Mad2	hsMAD2	2.2691
NM_002865	RAB2, member RAS oncogene family	RAB2	2.26894
NM_004264	SRB7 suppressor of RNA polymerase B homolog	SURB7	2.26729
NM_016530	RAB8B, member RAS oncogene family	RAB8B	2.266
NM_006331	C2f protein	C2F	2.26152
NM_018710	hypothetical protein DKFZp762O076	DKFZp762O076	2.25826
NM_016467	ORM1-like 1	ORMDL1	2.25562
NM_152737	hypothetical protein MGC33993	MGC33993	2.25271
NM_004681	eukaryotic translation initiation factor 1A, Y-linked	EIF1AY	2.24492
NM_152667	haloacid dehalogenase-like hydrolase domain containing 4	HDHD4	2.23996
NM_015954	2-deoxyribose-5-phosphate aldolase homolog	DERA	2.23578
NM_003818	CDP-diacylglycerol synthase	CDS2	2.22927
NM_152485	chromosome 1 open reading frame 74	C1orf74	2.22583
NM_138787	hypothetical protein BC009561	LOC119710	2.22439
XR_014388	hypothetical protein LOC717925	LOC717925	2.21033
NM_005171	activating transcription factor 1	ATF1	2.20805
XR_013181	nipsnap homolog 2	GBAS	2.20568
NM_003725	hydroxysteroid	HSD17B6	2.20548
NM_022483	hypothetical protein FLJ21657	FLJ21657	2.20311
CB229722	AGENCOURT_11500965 NICHD_Rh_Ov1 cDNA clone IMAGE:6882443 5' sequence	6882443 5'	2.19848
NM_014011	suppressor of cytokine signaling 5	SOCS5	2.19004
NM_152391	chromosome 2 open reading frame 22	C2orf22	2.18503
NM_033411	RWD domain containing 2	RWDD2	2.1826
NM_031453	chromosome 10 open reading frame 45	C10orf45	2.18161
NM_138421	hypothetical protein BC012010	LOC113174	2.17536
CN804793	ILLUMIGEN_MCQ_35065 Katze_MMPL1 cDNA clone IBIUW:11531 5' Bases 1 to 449 highly human FLJ22557	Hs.122140	2.15838
CN805309	ILLUMIGEN_MCQ_36352 Katze_MMBR cDNA clone IBIUW:14032 5' Bases 1 to 966 highly human GLO1	Hs.268849	2.15237
NM_054033	FK506 binding protein 1B, 12.6 kDa	FKBP1B	2.15197
NM_001946	dual specificity phosphatase 6	DUSP6	2.15155
NM_017906	PAK1 interacting protein 1	PAK1IP1	2.15045
NM_030579	cytochrome b5 outer mitochondrial membrane precursor	CYB5-M	2.14833
NM_016480	poly	A	2.14722
NM_022902	solute carrier family 30	SLC30A5	2.14213
NM_020188	DC13 protein	DC13	2.13946
NM_020240	CDC42 small effector 2	CDC42SE2	2.13757
NM_005499	SUMO-1 activating enzyme subunit 2	UBA2	2.13153
NM_006577	UDP-GlcNAc:betaGal beta-1,3-N-acetylglucosaminyltransferase 1	B3GNT1	2.12999
NM_016004	chromosome 20 open reading frame 9	C20orf9	2.11872
CO725743	ILLUMIGEN_MCQ_38118 Katze_MMBR cDNA clone IBIUW:27611 5' Bases 356 to 881 highly human GNG10	Hs.433898	2.11348
NM_006765	tumor suppressor candidate 3	TUSC3	2.10885
NM_004786	thioredoxin-like 1	TXNL1	2.10682
NM_022173	TIA1 cytotoxic granule-associated RNA binding protein	TIA1	2.10585
CN646594	ILLUMIGEN_MCQ_26618 Katze_MMBR cDNA clone IBIUW:3745 5' Bases 121 to 921 highly human TMEM14B	Hs.273077	2.10003
NM_024099	hypothetical protein MGC2477	MGC2477	2.09759
NM_138459	chromosome 6 open reading frame 68	C6orf68	2.08613
NM_002961	S100 calcium binding protein A4	S100A4	2.08466
NM_145284	hypothetical protein MGC17347	LOC159090	2.08297
NM_020130	chromosome 8 open reading frame 4	C8orf4	2.07982
NM_014462	LSM1 homolog, U6 small nuclear RNA associated	LSM1	2.07671
CK231501	ILLUMIGEN_MCQ_2353 Katze_MMLG cDNA 5' human Unigene Hs.417764 sequence		2.07483
NM_031452	chromosome 6 open reading frame 119	C6orf119	2.07162
NM_015701	chromosome 2 open reading frame 30	C2orf30	2.05581
NM_003762	vesicle-associated membrane protein 4	VAMP4	2.05328
CN647374	ILLUMIGEN_MCQ_28336 Katze_MMBR cDNA clone IBIUW:7670 5' Bases 310 to 911 highly human LOC283951	Hs.58373	2.04182
NM_004892	SEC22 vesicle trafficking protein-like 1	SEC22L1	2.02479
NM_015646	RAP1B, member of RAS oncogene family	RAP1B	2.02334
NM_152681	hypothetical protein FLJ38482	FLJ38482	2.0206
DV769814	ILLUMIGEN_MCQ_68862 Katze_MMTE cDNA clone IBIUW:40770 5' Bases 5 to 633 highly human MGP	Hs.365706	2.01783
XR_011417	hypothetical protein LOC700304	LOC700304	2.00903
NM_001172	arginase, type II	ARG2	2.00831
NM_016570	PTX1 protein	PTX1	2.00429

## Sheet: E
Gene Bank	Annotation	Symbol	Fold change
NM_001511	chemokine	CXCL1	45.9764
NM_002993	chemokine	CXCL6	18.3253
NM_002090	chemokine	CXCL3	15.8374
NM_001165	baculoviral IAP repeat-containing 3	BIRC3	13.8092
NM_002982	chemokine	CCL2	13.0833
NM_002852	pentaxin-related gene, rapidly induced by IL-1 beta	PTX3	13.0411
CO647386	ILLUMIGEN_MCQ_40418 Katze_MMPB2 cDNA clone IBIUW:21432 5' Bases 185 to 778 highly human CXCL2	Hs.75765	12.4954
NM_006290	tumor necrosis factor, alpha-induced protein 3	TNFAIP3	11.3604
NM_020529	nuclear factor of kappa light polypeptide gene enhancer in B-cells inhibitor, alpha	NFKBIA	9.71662
NM_016584	interleukin 23, alpha subunit p19	IL23A	9.41425
NM_006273	chemokine	CCL7	9.17748
CK232222	ILLUMIGEN_MCQ_3441 Katze_MMPL2 cDNA 5' human TFPI2	Hs.438231	7.79949
NM_002164	indoleamine-pyrrole 2,3 dioxygenase	INDO	7.52311
NM_001078	vascular cell adhesion molecule 1	VCAM1	7.18534
XM_498423	interferon-induced protein with tetratricopeptide repeats 1	IFIT1	5.85227
NM_007115	tumor necrosis factor, alpha-induced protein 6	TNFAIP6	5.85083
NM_058187	chromosome 21 open reading frame 63	C21orf63	5.4624
NM_003467	chemokine	CXCR4	5.27122
NM_006291	tumor necrosis factor, alpha-induced protein 2	TNFAIP2	5.06329
NM_024686	hypothetical protein FLJ23033	FLJ23033	5.05333
NM_000600	interleukin 6	IL6	4.92374
NM_001549	interferon-induced protein with tetratricopeptide repeats 3	IFIT3	4.88745
NM_000963	prostaglandin-endoperoxide synthase 2	PTGS2	4.31354
NM_005534	interferon gamma receptor 2	IFNGR2	4.14963
NM_022154	solute carrier family 39	SLC39A8	4.08648
XR_014469	Protein C20orf177	LOC720556	3.85632
NM_001010987	interferon-induced protein with tetratricopeptide repeats 1-like	IFIT1L	3.80781
NM_002053	guanylate binding protein 1, interferon-inducible, 67kDa	GBP1	3.76568
NM_006186	nuclear receptor subfamily 4, group A, member 2	NR4A2	3.74135
NM_025079	zinc finger CCCH-type containing 12A	ZC3H12A	3.71228
NM_014890	downregulated in ovarian cancer 1	DOC1	3.71105
NM_004906	Wilms tumor 1 associated protein	WTAP	3.69816
NM_002422	matrix metalloproteinase 3	MMP3	3.62541
NM_000641	interleukin 11	IL11	3.56158
NM_003998	nuclear factor of kappa light polypeptide gene enhancer in B-cells 1	NFKB1	3.44718
NM_001547	interferon-induced protein with tetratricopeptide repeats 2	IFIT2	3.37126
NM_002309	leukemia inhibitory factor	LIF	3.33629
NM_003713	phosphatidic acid phosphatase type 2B	PPAP2B	3.30256
NM_020370	G protein-coupled receptor 84	GPR84	3.21448
NM_017414	ubiquitin specific protease 18	USP18	3.20068
XR_012593	bradykinin receptor B1	LOC712251	2.79262
NM_080489	syndecan binding protein	SDCBP2	2.78921
NM_002427	matrix metalloproteinase 13	MMP13	2.70193
NM_000618	insulin-like growth factor 1	IGF1	2.64643
NM_152858	Wilms tumor 1 associated protein	WTAP	2.64502
NM_002985	chemokine	CCL5	2.63053
NM_000937	polymerase	POLR2A	2.62561
NM_005168	ras homolog gene family, member E	ARHE	2.6128
NM_003392	wingless-type MMTV integration site family, member 5A	WNT5A	2.60403
NM_000617	solute carrier family 11	SLC11A2	2.57343
NM_183422	transforming growth factor beta 1 induced transcript 4	TGFB1I4	2.52003
NM_006417	interferon-induced protein 44	IFI44	2.43073
NM_006509	v-rel reticuloendotheliosis viral oncogene homolog B, nuclear factor of kappa light polypeptide gene enhancer in B-cells 3	RELB	2.40781
DR774422	ILLUMIGEN_MCQ_58593 Katze_MMLV cDNA clone IBIUW:34887 5' Bases 9 to 306 highly human Unigene Hs.529672, mRNA sequence [DR774422]	DR774422	2.40698
NM_031419	molecule possessing ankyrin repeats induced by lipopolysaccharide	MAIL	2.32622
NM_024552	LAG1 longevity assurance homolog 4	LASS4	2.30369
NM_005627	serum/glucocorticoid regulated kinase	SGK	2.29755
NM_001166	baculoviral IAP repeat-containing 2	BIRC2	2.29268
CN804774	ILLUMIGEN_MCQ_35039 Katze_MMPL1 cDNA clone IBIUW:12968 5' Bases 25 to 941 highly human ITGAV	Hs.436873	2.26056
NM_002198	interferon regulatory factor 1	IRF1	2.2403
NM_004233	CD83 antigen	CD83	2.2375
CK231427	ILLUMIGEN_MCQ_2215 Katze_MMLG cDNA 5', mRNA sequence [CK231427]		2.19366
XR_012635	cancer susceptibility candidate 1	LOC707753	2.1578
NM_007005	transducin-like enhancer of split 4	TLE4	2.09151
XM_044461	KIAA1102 protein	KIAA1102	2.08074
CN801994	ILLUMIGEN_MCQ_37433 Katze_MMBR cDNA clone IBIUW:16004 5' Bases 1 to 410 highly human MT1X	Hs.374950	2.0489
XR_013663	Putative lymphocyte G0 [XR_013663]		2.04835
NM_002006	fibroblast growth factor 2	FGF2	2.03656
NM_003706	phospholipase A2, group IVC	PLA2G4C	2.03344
NM_015892	B cell RAG associated protein	GALNAC4S-6ST	2.0301
NM_013369	DNA	DNMT3L	2.02783
NM_030776	Z-DNA binding protein 1	ZBP1	29.0053
NM_006305	acidic	ANP32A	4.22122
NM_022785	CAP-binding protein complex interacting protein 1	FLJ23588	3.13035
NM_015991	complement component 1, q subcomponent, alpha polypeptide	C1QA	3.12835
XR_012148	Protein C7orf10	LOC702855	2.94956
NM_022903	hypothetical protein FLJ12800	FLJ12800	2.91677
NM_004842	A kinase	PRKA	2.65829
NM_004292	Ras and Rab interactor 1	RIN1	2.50969
NM_001611	acid phosphatase 5, tartrate resistant	ACP5	2.49905
NM_152310	elongation of very long chain fatty acids	ELOVL3	2.48691
NM_004355	CD74 antigen	CD74	2.35578
NM_032326	hypothetical protein MGC4618	MGC4618	2.33022
NM_182513	spindle pole body component 24 homolog	SPBC24	2.29951
NM_006528	tissue factor pathway inhibitor 2	TFPI2	2.29571
NM_000030	alanine-glyoxylate aminotransferase	AGXT	2.2605
CV813218	AGENCOURT_36364424 NIH_MGC_280 cDNA clone IMAGE:7504098 5', mRNA sequence [CV813218]		2.24874
NM_003538	histone 1, H4a	HIST1H4A	2.20052
NM_182507	hypothetical protein LOC144501	LOC144501	2.13629
NM_173587	REST corepressor 2	RCOR2	2.1281
XR_014158	Cytochrome P450 4F11	CYPIVF11	2.1241
NM_019113	fibroblast growth factor 21	FGF21	2.07635
NM_002632	placental growth factor, vascular endothelial growth factor-related protein	PGF	2.07403
NM_006399	basic leucine zipper transcription factor, ATF-like	BATF	2.06443
NM_013227	aggrecan 1	AGC1	2.056
CO580643	ILLUMIGEN_MCQ_48393 Katze_MMLV cDNA clone IBIUW:18409 5' Bases 755 to 975 highly human Unigene Hs.515465, mRNA sequence [CO580643]		2.04324
NM_001453	forkhead box C1	FOXC1	2.04205
XR_010210	hypothetical protein LOC696802	LOC696802	2.03751
NM_004995	matrix metalloproteinase 14	MMP14	2.03211
XR_014263	G protein-coupled receptor 123	LOC719701	2.01783
NM_178025	gamma-glutamyltransferase-like 3	GGTL3	2.008

## Sheet: F
Gene Bank	Annotation	Symbol	Fold change
NM_001511	chemokine	CXCL1	162.284
NM_002164	indoleamine-pyrrole 2,3 dioxygenase	INDO	156.114
NM_003004	secreted and transmembrane 1	SECTM1	109.273
XR_011454	hect domain and RLD 6 isoform a	LOC705525	99.1082
NM_000963	prostaglandin-endoperoxide synthase 2	PTGS2	98.8531
NM_001547	interferon-induced protein with tetratricopeptide repeats 2	IFIT2	86.177
NM_001010987	interferon-induced protein with tetratricopeptide repeats 1-like	IFIT1L	83.9391
CN646035	ILLUMIGEN_MCQ_25375 Katze_MMBR cDNA clone IBIUW:10851 5' Bases 1 to 942 highly human MX1	Hs.436836	82.6103
NM_016323	hect domain and RLD 5	HERC5	81.6841
NM_002993	chemokine	CXCL6	77.3268
NM_002982	chemokine	CCL2	59.6573
NM_001838	chemokine	CCR7	55.446
XM_498423	interferon-induced protein with tetratricopeptide repeats 1	IFIT1	54.0166
NM_002090	chemokine	CXCL3	50.0439
NM_016584	interleukin 23, alpha subunit p19	IL23A	46.8633
NM_001549	interferon-induced protein with tetratricopeptide repeats 3	IFIT3	44.44
NM_006417	interferon-induced protein 44	IFI44	40.0218
NM_002422	matrix metalloproteinase 3	MMP3	37.3677
NM_002985	chemokine	CCL5	37.1972
NM_005101	interferon, alpha-inducible protein	G1P2	33.7012
NM_003706	phospholipase A2, group IVC	PLA2G4C	33.2424
XR_011279	epithelial stromal interaction 1 isoform 1	LOC700208	31.2736
NM_000641	interleukin 11	IL11	28.9751
NM_003733	2'-5'-oligoadenylate synthetase-like	OASL	28.6441
NM_016816	2',5'-oligoadenylate synthetase 1, 40/46kDa	OAS1	26.881
CO644910	ILLUMIGEN_MCQ_43164 Katze_MMJJ cDNA clone IBIUW:23286 5' Bases 7 to 752 highly human NMES1	Hs.112242	24.8101
CN806583	ILLUMIGEN_MCQ_35613 Katze_MMPL1 cDNA clone IBIUW:14854 5' Bases 22 to 636 highly human IFITM1	Hs.458414	23.6175
NM_001165	baculoviral IAP repeat-containing 3	BIRC3	23.5914
CO646675	ILLUMIGEN_MCQ_39493 Katze_MMPB2 cDNA clone IBIUW:23645 5' Bases 32 to 976 highly human CXCL11	Hs.103982	23.5095
NM_001572	interferon regulatory factor 7	IRF7	23.4879
NM_022154	solute carrier family 39	SLC39A8	22.6439
NM_017414	ubiquitin specific protease 18	USP18	22.2265
NM_002201	interferon stimulated gene 20kDa	ISG20	21.7638
NM_006187	2'-5'-oligoadenylate synthetase 3, 100kDa	OAS3	21.7527
CK232222	ILLUMIGEN_MCQ_3441 Katze_MMPL2 cDNA 5' human TFPI2	Hs.438231	21.7347
NM_000161	GTP cyclohydrolase 1	GCH1	20.9444
NM_006273	chemokine	CCL7	19.5034
XR_011279	epithelial stromal interaction 1 isoform 1	LOC700208	17.7609
CO649104	ILLUMIGEN_MCQ_42698 Katze_MMPB2 cDNA clone IBIUW:24552 5' Bases 19 to 523 highly human SYTL3	Hs.436977	17.6342
NM_000600	interleukin 6	IL6	17.0514
NM_000636	superoxide dismutase 2, mitochondrial	SOD2	16.9617
NM_005170	achaete-scute complex-like 2	ASCL2	15.7482
XR_012476	hypothetical protein LOC711693	LOC711693	15.6706
NM_003037	signaling lymphocytic activation molecule family member 1	SLAMF1	15.6011
NM_017413	apelin, AGTRL1 ligand	APLN	15.0321
NM_017554	poly	PARP14	14.8616
A_01_P018128	Unknown		14.6974
NM_007115	tumor necrosis factor, alpha-induced protein 6	TNFAIP6	14.5257
NM_006274	chemokine	CCL19	14.4398
NM_001001437	chemokine	C-C motif	14.2318
NM_018330	KIAA1598	KIAA1598	14.1279
CO647386	ILLUMIGEN_MCQ_40418 Katze_MMPB2 cDNA clone IBIUW:21432 5' Bases 185 to 778 highly human CXCL2	Hs.75765	13.9664
NM_000618	insulin-like growth factor 1	IGF1	13.9356
NM_002053	guanylate binding protein 1, interferon-inducible, 67kDa	GBP1	13.5481
CO647377	ILLUMIGEN_MCQ_40406 Katze_MMPB2 cDNA clone IBIUW:21576 5' Bases 2 to 949 highly human APOL3	Hs.241535	12.9912
NM_004335	bone marrow stromal cell antigen 2	BST2	12.8875
NM_022168	interferon induced with helicase C domain 1	IFIH1	12.7288
CN647263	ILLUMIGEN_MCQ_28111 Katze_MMBR cDNA clone IBIUW:7783 5' Bases 1 to 384 highly human MT3	Hs.73133	12.7135
NM_139266	signal transducer and activator of transcription 1, 91kDa	STAT1	12.7055
NM_002698	POU domain, class 2, transcription factor 2	POU2F2	12.3686
NM_017523	XIAP associated factor-1	HSXIAPAF1	12.2316
NM_005408	chemokine	CCL13	12.0082
NM_182983	hepsin	HPN	11.709
NM_020529	nuclear factor of kappa light polypeptide gene enhancer in B-cells inhibitor, alpha	NFKBIA	11.5951
NM_006058	TNFAIP3 interacting protein 1	TNIP1	11.437
NM_030643	apolipoprotein L, 4	APOL4	11.3997
NM_003467	chemokine	CXCR4	11.1204
NM_009587	lectin, galactoside-binding, soluble, 9	LGALS9	11.0392
NM_024625	zinc finger CCCH type, antiviral 1	ZC3HAV1	10.9851
NM_172220	colony stimulating factor 3	CSF3	10.8121
NM_000201	intercellular adhesion molecule 1	CD54	10.6351
NM_024119	likely ortholog of mouse D11lgp2	LGP2	10.2571
NM_001218	carbonic anhydrase XII	CA12	10.2229
NM_006290	tumor necrosis factor, alpha-induced protein 3	TNFAIP3	10.1881
NM_021972	sphingosine kinase 1	SPHK1	9.79927
NM_025079	zinc finger CCCH-type containing 12A	ZC3H12A	9.60181
NM_018295	hypothetical protein FLJ11000	FLJ11000	9.52507
CN806534	ILLUMIGEN_MCQ_35557 Katze_MMPL1 cDNA clone IBIUW:15339 5' Bases 60 to 750 highly human CMKOR1	Hs.231853	9.50799
NM_139072	delta-notch-like EGF repeat-containing transmembrane	DNER	9.46117
NM_152703	sterile alpha motif domain containing 9-like	SAMD9L	9.28032
NM_006186	nuclear receptor subfamily 4, group A, member 2	NR4A2	9.12928
NM_018381	hypothetical protein FLJ11286	FLJ11286	8.98711
NM_002852	pentaxin-related gene, rapidly induced by IL-1 beta	PTX3	8.96468
NM_003392	wingless-type MMTV integration site family, member 5A	WNT5A	8.87142
NM_005949	metallothionein 1F	MT1F	8.74928
XR_013330	deiodinase, iodothyronine, type III	DIO3	8.69718
NM_003155	stanniocalcin 1	STC1	8.64296
NM_002986	chemokine	CCL11	8.61653
NM_058187	chromosome 21 open reading frame 63	C21orf63	8.58831
NM_004833	absent in melanoma 2	AIM2	8.48828
BM423303	PLATE4_H02 Rhesus cDNA, mRNA sequence [BM423303]		8.44164
NM_198594	C1q and tumor necrosis factor related protein 1	C1QTNF1	8.39922
NM_015660	GTPase, IMAP family member 2	GIMAP2	8.15091
NM_022750	poly	PARP12	8.13355
NM_003661	apolipoprotein L, 1	APOL1	8.0699
NM_006216	serine	SERPINE2	7.96333
NM_014788	tripartite motif-containing 14	TRIM14	7.94276
XR_012726	ubiquitin-conjugating enzyme E2L 6 isoform 1	LOC705561	7.92885
NM_005533	interferon-induced protein 35	IFI35	7.77588
NM_004195	tumor necrosis factor receptor superfamily, member 18	TNFRSF18	7.62077
NM_020676	abhydrolase domain containing 6	ABHD6	7.60531
NM_001878	cellular retinoic acid binding protein 2	CRABP2	7.59762
NM_001710	B-factor, properdin	BF	7.50501
NM_000593	transporter 1, ATP-binding cassette, sub-family B	MDR/TAP	7.49986
NM_032935	metallothionein IV	MT4	7.48424
NM_173490	proline-rich protein PRP2	PRP2	7.39962
NM_005534	interferon gamma receptor 2	IFNGR2	7.35589
CN801994	ILLUMIGEN_MCQ_37433 Katze_MMBR cDNA clone IBIUW:16004 5' Bases 1 to 410 highly human MT1X	Hs.374950	7.34496
NM_016582	solute carrier family 15, member 3	SLC15A3	7.27759
NM_016489	5'-nucleotidase, cytosolic III	NT5C3	7.26076
NM_000577	interleukin 1 receptor antagonist	IL1RN	7.0536
NM_000797	dopamine receptor D4	DRD4	7.02979
NM_020370	G protein-coupled receptor 84	GPR84	6.91474
NM_021813	BTB and CNC homology 1, basic leucine zipper transcription factor 2	BACH2	6.8635
NM_031458	poly	PARP9	6.69741
NM_003264	toll-like receptor 2	TLR2	6.67435
NM_003039	solute carrier family 2	SLC2A5	6.63358
NM_015474	SAM domain and HD domain 1	SAMHD1	6.62809
NM_018370	hypothetical protein FLJ11259	FLJ11259	6.6107
NM_139003	hemochromatosis	HFE	6.60255
NM_017720	signal-transducing adaptor protein-2	STAP2	6.50883
NM_001243	tumor necrosis factor receptor superfamily, member 8	TNFRSF8	6.28705
NM_001773	CD34 antigen	CD34	6.27468
NM_005947	metallothionein 1B	MT1B	6.25421
NM_004510	SP110 nuclear body protein	SP110	6.09087
NM_001975	enolase 2	ENO2	6.0737
CO725904	ILLUMIGEN_MCQ_40308 Katze_MMPB2 cDNA clone IBIUW:26854 5' Bases 5 to 762 highly human ARP10	Hs.440515	6.05836
NM_006200	proprotein convertase subtilisin/kexin type 5	PCSK5	6.04983
NM_021035	KIAA1404 protein	KIAA1404	5.986
NM_000599	insulin-like growth factor binding protein 5	IGFBP5	5.97429
NM_001250	CD40 antigen	CD40	5.89154
NM_003645	solute carrier family 27	SLC27A2	5.76889
XR_012635	cancer susceptibility candidate 1	LOC707753	5.74448
NM_198797	prostaglandin E synthase	PTGES	5.74387
NM_001078	vascular cell adhesion molecule 1	VCAM1	5.70492
NM_175617	metallothionein 1E	MT1E	5.69783
CO644768	ILLUMIGEN_MCQ_43427 Katze_MMJJ cDNA clone IBIUW:25607 5' Bases 5 to 814 highly human KAI1	Hs.323949	5.68412
NM_002309	leukemia inhibitory factor	LIF	5.62457
NM_006871	receptor-interacting serine-threonine kinase 3	RIPK3	5.58573
NM_001216	carbonic anhydrase IX	CA9	5.55756
NM_006203	phosphodiesterase 4D, cAMP-specific	PDE4D	5.53524
NM_080757	chromosome 20 open reading frame 127	C20orf127	5.49518
NM_024645	zinc finger, matrin type 4	ZMAT4	5.4709
NM_017585	solute carrier family 2	SLC2A6	5.46713
NM_033238	promyelocytic leukemia	PML	5.28435
NM_000617	solute carrier family 11	SLC11A2	5.22132
NM_015022	PDZ domain containing 3	PDZK3	5.20766
NM_014290	tudor domain containing 7	TDRD7	5.19868
NM_004052	BCL2/adenovirus E1B 19kDa interacting protein 3	BNIP3	5.18897
NM_000064	complement component 3	C3	5.12824
NM_018106	zinc finger, DHHC domain containing 4	ZDHHC4	5.12689
NM_016235	G protein-coupled receptor, family C, group 5, member B	GPRC5B	5.11654
NM_002427	matrix metalloproteinase 13	MMP13	5.08747
NM_016084	RAS, dexamethasone-induced 1	RASD1	4.99205
NM_054012	argininosuccinate synthetase	ASS	4.98349
NM_002800	proteasome	PSMB9	4.97211
NM_014584	ERO1-like	ERO1L	4.89166
NM_003764	syntaxin 11	STX11	4.88872
NM_002346	lymphocyte antigen 6 complex, locus E	LY6E	4.86778
NM_197956	chromosome 9 open reading frame 90	C9orf90	4.85978
NM_019555	Rho guanine nucleotide exchange factor	GEF	4.82533
NM_021105	phospholipid scramblase 1	PLSCR1	4.81709
XM_378197	hypothetical protein FLJ14464	FLJ14464	4.78847
NM_007315	signal transducer and activator of transcription 1, 91kDa	STAT1	4.78403
NM_032265	zinc finger, MYND domain containing 15	ZMYND15	4.74293
NM_006167	NK3 transcription factor related, locus 1	NKX3-1	4.70131
AY523632	tripartite motif-containing 5 alpha isoform	TRIM5	4.6978
NM_015424	chordin-like 2	CHRDL2	4.68618
NM_005574	LIM domain only 2	LMO2	4.68096
NM_006516	solute carrier family 2	SLC2A1	4.67476
NM_182920	a disintegrin-like and metalloprotease	ADAMTS9	4.6045
NM_003238	transforming growth factor, beta 2	TGFB2	4.56285
NM_002923	regulator of G-protein signalling 2, 24kDa	RGS2	4.56116
NM_002620	platelet factor 4 variant 1	PF4V1	4.51332
NM_017644	DRE1 protein	DRE1	4.49759
NM_015368	pannexin 1	PANX1	4.49515
NM_020895	KIAA1533	KIAA1533	4.48345
NM_004159	proteasome	PSMB8	4.4417
NM_013332	hypoxia-inducible protein 2	HIG2	4.42708
NM_005860	follistatin-like 3	FSTL3	4.41481
NM_172027	ankyrin repeat and BTB	ABTB1	4.41295
XR_013663	Putative lymphocyte G0 [XR_013663]		4.33162
CN804729	ILLUMIGEN_MCQ_34975 Katze_MMPL1 cDNA clone IBIUW:13685 5' Bases 1 to 654 highly human LOC129293	Hs.36723	4.31358
AK127395	cDNA FLJ45486 fis, clone BRTHA2002726 [AK127395]		4.30369
NM_007040	heterogeneous nuclear ribonucleoprotein U-like 1	HNRPUL1	4.28635
NM_181782	nuclear receptor coactivator 7	NCOA7	4.26942
NM_003745	suppressor of cytokine signaling 1	SOCS1	4.26475
XR_009711	phosphatidylinositol 4-kinase type-II beta	LOC693561	4.2641
NM_004265	fatty acid desaturase 2	FADS2	4.19638
NM_020963	Mov10, Moloney leukemia virus 10, homolog	MOV10	4.15144
NM_031419	molecule possessing ankyrin repeats induced by lipopolysaccharide	MAIL	4.14351
NM_018004	hypothetical protein FLJ10134	FLJ10134	4.12536
NM_182728	solute carrier family 7	SLC7A8	4.1152
NM_005746	pre-B-cell colony enhancing factor 1	PBEF1	4.09412
NM_144503	F11 receptor	F11R	4.08879
NM_014400	GPI-anchored metastasis-associated protein homolog	C4.4A	4.08031
NM_016608	armadillo repeat containing, X-linked 1	ARMCX1	4.04507
NM_019058	DNA-damage-inducible transcript 4	DDIT4	4.0305
NM_005502	ATP-binding cassette, sub-family A	ABC1	4.02875
NM_003141	Sjogren syndrome antigen A1	SSA1	4.00851
NM_005204	mitogen-activated protein kinase kinase kinase 8	MAP3K8	3.95584
XM_093895	KIAA0882 protein	KIAA0882	3.93907
NM_001223	caspase 1, apoptosis-related cysteine protease	CASP1	3.93356
NM_007069	HRAS-like suppressor 3	HRASLS3	3.92824
NM_004906	Wilms tumor 1 associated protein	WTAP	3.92801
NM_000965	retinoic acid receptor, beta	RARB	3.91959
NM_147686	chromosome 6 open reading frame 4	C6orf4	3.89515
NM_152858	Wilms tumor 1 associated protein	WTAP	3.87645
NM_000853	glutathione S-transferase theta 1	GSTT1	3.87318
NM_016307	paired related homeobox 2	PRRX2	3.84483
NM_001432	epiregulin	EREG	3.84423
A_01_P002964	Unknown		3.81907
NM_003820	tumor necrosis factor receptor superfamily, member 14	TNFRSF14	3.81121
NM_032732	interleukin 17 receptor C	IL17RC	3.80532
NM_198460	guanylate binding protein family, member 6	GBP6	3.7845
NM_144697	hypothetical protein BC017397	LOC148523	3.76967
NM_015444	Ras-induced senescence 1	RIS1	3.76874
CB550080	MMPL0011_H01 MMPL cDNA, mRNA sequence [CB550080]		3.76156
NM_005165	aldolase C, fructose-bisphosphate	ALDOC	3.75555
NM_002970	spermidine/spermine N1-acetyltransferase	SAT	3.74257
XM_044461	KIAA1102 protein	KIAA1102	3.735
NM_015163	tripartite motif-containing 9	TRIM9	3.72491
NM_019001	5'-3' exoribonuclease 1	XRN1	3.71825
NM_006074	tripartite motif-containing 22	TRIM22	3.70181
CO646894	ILLUMIGEN_MCQ_39773 Katze_MMPB2 cDNA clone IBIUW:25891 5' Bases 5 to 696 highly human SLC16A3	Hs.386678	3.64935
NM_052831	chromosome 6 open reading frame 192	C6orf192	3.64871
NM_003126	spectrin, alpha, erythrocytic 1	SPTA1	3.63958
NM_001459	fms-related tyrosine kinase 3 ligand	FLT3LG	3.63048
NM_152649	hypothetical protein FLJ34389	FLJ34389	3.62303
NM_033199	urocortin 2	UCN2	3.62236
NM_172374	interleukin 4 induced 1	IL4I1	3.62051
NM_052815	immediate early response 3	IER3	3.60726
NM_002193	inhibin, beta B	INHBB	3.5914
NM_024600	chromosome 16 open reading frame 30	C16orf30	3.58484
NM_001031804	v-maf musculoaponeurotic fibrosarcoma oncogene homolog	MAF	3.57631
XR_014707	Complement C1r subcomponent precursor	LOC722131	3.57076
NM_183422	transforming growth factor beta 1 induced transcript 4	TGFB1I4	3.56623
NM_144682	hypothetical protein FLJ31952	FLJ31952	3.56361
NM_000158	glucan	GBE1	3.56168
NM_013402	fatty acid desaturase 1	FADS1	3.55445
NM_003764	syntaxin 11	STX11	3.55391
NM_003956	cholesterol 25-hydroxylase	CH25H	3.55197
NM_004354	cyclin G2	CCNG2	3.54039
NM_002656	pleiomorphic adenoma gene-like 1	PLAGL1	3.52646
NM_018413	carbohydrate	CHST11	3.51705
NM_001008410	STEAP family member 3	STEAP3	3.5134
A_01_P000822	Unknown		3.5003
NM_004567	6-phosphofructo-2-kinase/fructose-2,6-biphosphatase 4	PFKFB4	3.48326
NM_006291	tumor necrosis factor, alpha-induced protein 2	TNFAIP2	3.47811
NM_007005	transducin-like enhancer of split 4	TLE4	3.47687
NM_005110	glutamine-fructose-6-phosphate transaminase 2	GFPT2	3.46533
NM_000758	colony stimulating factor 2	CSF2	3.44086
NM_022074	FLJ22794 protein	FLJ22794	3.43628
XR_009710	insulin induced protein 2	LOC693654	3.41839
NM_139247	adenylate cyclase 4	ADCY4	3.40745
NM_019590	KIAA1217	KIAA1217	3.40579
NM_001953	endothelial cell growth factor 1	ECGF1	3.40263
CN648317	ILLUMIGEN_MCQ_30228 Katze_MMPB cDNA clone IBIUW:6725 5' Bases 24 to 286 highly human FLJ10326	Hs.262823	3.39167
NM_018950	major histocompatibility complex, class I, F	HLA-F	3.39133
NM_017983	WD40 repeat protein Interacting with phosphoInositides of 49kDa	WIPI49	3.3741
NM_198576	agrin	AGRN	3.36577
NM_030915	likely ortholog of mouse limb-bud and heart gene	LBH	3.36454
NM_001251	CD68 antigen	CD68	3.36276
NM_001145	angiogenin, ribonuclease, RNase A family, 5	ANG	3.36072
NM_012476	ventral anterior homeobox 2	VAX2	3.35954
NM_005398	protein phosphatase 1, regulatory	PPP1R3C	3.35948
DQ266251	Macaca fascicularis 17-beta hydroxysteroid dehydrogenase 5	HSD17B5	3.35548
NM_033306	caspase 4, apoptosis-related cysteine protease	CASP4	3.34589
NM_002103	glycogen synthase 1	GYS1	3.32297
NM_000675	adenosine A2a receptor	ADORA2A	3.31006
NM_006939	son of sevenless homolog 2	SOS2	3.28981
NM_001906	chymotrypsinogen B1	CTRB1	3.2894
NM_007122	upstream transcription factor 1	USF1	3.27587
NM_002198	interferon regulatory factor 1	IRF1	3.27558
XR_012825	early B-cell factor 3	LOC713536	3.2605
NM_016372	G protein-coupled receptor 175	GPR175	3.25116
NM_005195	CCAAT/enhancer binding protein	CEBPD	3.24702
NM_003631	poly	PARG	3.23698
A_01_P005239	Unknown		3.23274
NM_024599	rhomboid, veinlet-like 6	RHBDL6	3.23217
NM_001002921	adenylate kinase 3-like 2	AK3L2	3.22444
NM_182614	hypothetical protein MGC20579	MGC20579	3.20757
NM_033247	promyelocytic leukemia	PML	3.19714
NM_015288	PHD finger protein 15	PHF15	3.19493
NM_017631	hypothetical protein FLJ20035	FLJ20035	3.1889
NM_001111	adenosine deaminase, RNA-specific	ADAR	3.1884
NM_015907	leucine aminopeptidase 3	LAP3	3.1857
NM_022763	FAD104	FAD104	3.1739
NM_032023	Ras association	RalGDS/AF-6	3.16561
CB550573	MMPL0007_B09 MMPL cDNA, mRNA sequence [CB550573]		3.16309
NM_001904	catenin	CTNNB1	3.16189
NM_004972	Janus kinase 2	JAK2	3.16154
NM_015275	KIAA1033 protein	KIAA1033	3.1535
NM_002038	interferon, alpha-inducible protein	G1P3	3.15251
NM_006528	tissue factor pathway inhibitor 2	TFPI2	3.14902
NM_016569	T-box 3	TBX3	3.13877
NM_002096	general transcription factor IIF, polypeptide 1, 74kDa	GTF2F1	3.1356
A_01_P012169	Unknown		3.1352
NM_133631	roundabout, axon guidance receptor, homolog 1	ROBO1	3.1291
NM_003601	SWI/SNF related, matrix associated, actin dependent regulator of chromatin, subfamily a, member 5	SMARCA5	3.124
NM_024787	ring finger protein 122	RNF122	3.11642
XM_498527	LOC440068	LOC440068	3.11323
DR774422	ILLUMIGEN_MCQ_58593 Katze_MMLV cDNA clone IBIUW:34887 5' Bases 9 to 306 highly human Unigene Hs.529672, mRNA sequence [DR774422]		3.10976
NM_005627	serum/glucocorticoid regulated kinase	SGK	3.10724
NM_003998	nuclear factor of kappa light polypeptide gene enhancer in B-cells 1	p105	3.09943
NM_144608	hexamthylene bis-acetamide inducible 2	HEXIM2	3.09353
NM_002284	keratin, hair, basic, 6	KRTHB6	3.09259
NM_002801	proteasome	PSMB10	3.09002
NM_001630	annexin A8	ANXA8	3.08639
NM_006148	LIM and SH3 protein 1	LASP1	3.07961
NM_001003792	RNA binding motif, single stranded interacting protein	RBMS3	3.0792
NM_001005498	rhomboid, veinlet-like 6	RHBDL6	3.0783
NM_003012	secreted frizzled-related protein 1	SFRP1	3.07406
NM_016119	PHD finger protein 11	PHF11	3.06785
NM_000917	procollagen-proline, 2-oxoglutarate 4-dioxygenase	P4HA1	3.06528
NM_005168	ras homolog gene family, member E	ARHE	3.06027
NM_133459	KIAA1983 protein	FLJ30681	3.05895
NM_016135	ets variant gene 7	ETV7	3.04976
NM_006700	TRAF-type zinc finger domain containing 1	TRAFD1	3.04909
NM_023923	phosphatase and actin regulator 4	PHACTR4	3.03454
NM_004952	ephrin-A3	EFNA3	3.03442
NM_182904	procollagen-proline, 2-oxoglutarate 4-dioxygenase	P4HA3	3.03124
NM_003582	dual-specificity tyrosine-	DYRK3	3.01689
NM_005426	tumor protein p53 binding protein, 2	TP53BP2	3.01604
A_01_P005239	Unknown		3.01455
XR_014158	Cytochrome P450 4F11	CYPIVF11	3.00849
NM_016118	NEDD8 ultimate buster-1	NYREN18	3.00349
NM_005566	lactate dehydrogenase A	LDHA	2.99596
NM_003335	ubiquitin-activating enzyme E1-like	UBE1L	2.9937
CN802962	ILLUMIGEN_MCQ_31877 Katze_MMBR cDNA clone IBIUW:12729 5' Bases 212 to 523 highly human OLFM1	Hs.74376	2.9867
NM_021127	phorbol-12-myristate-13-acetate-induced protein 1	PMAIP1	2.98518
NM_005516	major histocompatibility complex, class I, E	HLA-E	2.98391
XR_010577	hypothetical protein LOC699401	LOC699401	2.97755
NM_006884	short stature homeobox 2	SHOX2	2.97346
NM_000094	collagen, type VII, alpha 1	COL7A1	2.96469
NM_005132	REC8-like 1	REC8L1	2.96321
NM_012210	tripartite motif-containing 32	TRIM32	2.95672
NM_003864	sin3-associated polypeptide, 30kDa	SAP30	2.9472
NM_001734	complement component 1, s subcomponent	C1S	2.94668
NM_003081	synaptosomal-associated protein, 25kDa	SNAP25	2.94485
XR_013560	Interferon-induced transmembrane protein 3	IFITM3	2.94336
NM_006509	v-rel reticuloendotheliosis viral oncogene homolog B, nuclear factor of kappa light polypeptide gene enhancer in B-cells 3	RELB	2.91854
NM_005514	major histocompatibility complex, class I, B	HLA-B	2.91258
NM_020801	arrestin domain containing 3	ARRDC3	2.91075
NM_013370	pregnancy-induced growth inhibitor	OKL38	2.89247
NM_001005353	adenylate kinase 3-like 1	AK3L1	2.88879
NM_002518	neuronal PAS domain protein 2	NPAS2	2.88875
NM_032551	G protein-coupled receptor 54	GPR54	2.88344
NM_003701	tumor necrosis factor	TNFSF11	2.85045
NM_004170	solute carrier family 1	SLC1A1	2.84357
NM_181054	hypoxia-inducible factor 1, alpha subunit	HIF1A	2.84284
NM_182943	procollagen-lysine, 2-oxoglutarate 5-dioxygenase	PLOD2	2.83092
NM_148979	cathepsin H	CTSH	2.82702
NM_139172	MDAC1	MDAC1	2.81183
A_01_P007352	Unknown		2.80806
NM_031412	GABA	GABARAPL1	2.80705
NM_004753	dehydrogenase/reductase	DHRS3	2.80496
NM_005575	leucyl/cystinyl aminopeptidase	LNPEP	2.79308
NM_002629	phosphoglycerate mutase 1	PGAM1	2.78635
NM_002468	myeloid differentiation primary response gene	MYD88	2.77831
NM_177551	G protein-coupled receptor 109A	GPR109A	2.77456
NM_001628	aldo-keto reductase family 1, member B1	AKR1B1	2.76869
NM_001008211	optineurin	OPTN	2.75312
NM_018996	KIAA1582 protein	KIAA1582	2.74074
XR_014059	interferon-stimulated transcription factor 3, gamma 48kDa	LOC715335	2.73887
NM_000030	alanine-glyoxylate aminotransferase	AGXT	2.73872
NM_181523	phosphoinositide-3-kinase, regulatory subunit, polypeptide 1	p85 alpha	2.73651
NM_015626	WD repeat and SOCS box-containing 1	WSB1	2.73184
CO645773	ILLUMIGEN_MCQ_30118 Katze_MMPB cDNA clone IBIUW:22572 5' Bases 1 to 42 highly human RARRES3	Hs.17466	2.72985
NM_004675	DIRAS family, GTP-binding RAS-like 3	DIRAS3	2.72297
NM_004024	activating transcription factor 3	ATF3	2.7071
NM_015541	leucine-rich repeats and immunoglobulin-like domains 1	LRIG1	2.70453
NM_014890	downregulated in ovarian cancer 1	DOC1	2.69338
NM_002009	fibroblast growth factor 7	FGF7	2.69005
NM_014621	homeo box D4	HOXD4	2.68506
XR_010179	short-chain dehydrogenase [XR_010179]		2.67608
NM_004688	N-myc	NMI	2.67604
CV313683	CM1-CS0038-301000-507-h06 CS0038 cDNA, mRNA sequence [CV313683]		2.67051
NM_003325	HIR histone cell cycle regulation defective homolog A	HIRA	2.64805
NM_001698	AU RNA binding protein/enoyl-Coenzyme A hydratase	AUH	2.64459
NM_000043	Fas	FAS	2.64209
NM_018590	chondroitin sulfate GalNAcT-2	GALNACT-2	2.64122
NM_003855	interleukin 18 receptor 1	IL18R1	2.63904
NM_003528	histone 2, H2be	HIST2H2BE	2.63646
A_01_P012464	Unknown		2.63573
NM_014055	carnitine deficiency-associated, expressed in ventricle 1	CDV1	2.6291
NM_017567	N-acetylglucosamine kinase	NAGK	2.6265
NM_020904	pleckstrin homology domain containing, family A	PLEKHA4	2.62375
NM_018683	zinc finger protein 313	ZNF313	2.62185
BM423313	PLATE4_C07 Rhesus cDNA, mRNA sequence [BM423313]		2.61981
NM_016114	ankyrin repeat and SOCS box-containing 1	ASB1	2.6181
NM_031212	solute carrier family 25, member 28	SLC25A28	2.61584
NM_013434	calsenilin, presenilin binding protein, EF hand transcription factor	CSEN	2.60974
NM_006096	N-myc downstream regulated gene 1	NDRG1	2.60877
NM_002755	mitogen-activated protein kinase kinase 1	MAP2K1	2.60641
NM_138622	BCL2-like 11	BCL2L11	2.6061
NM_005585	SMAD, mothers against DPP homolog 6	SMAD6	2.60507
NM_134260	RAR-related orphan receptor A	RORA	2.59931
NM_002006	fibroblast growth factor 2	FGF2	2.59122
NM_178445	chemokine	CCRL1	2.58998
XR_011091	hypothetical protein LOC701851	LOC701851	2.58933
NM_021625	transient receptor potential cation channel, subfamily V, member 4	TRPV4	2.58919
NM_001552	insulin-like growth factor binding protein 4	IGFBP4	2.57317
NM_145906	RIO kinase 3	RIOK3	2.56783
NM_001122	adipose differentiation-related protein	ADFP	2.56345
NM_001731	B-cell translocation gene 1, anti-proliferative	BTG1	2.55371
NM_003713	phosphatidic acid phosphatase type 2B	PPAP2B	2.55343
XR_012394	putative small membrane protein NID67	LOC711300	2.55078
XR_011805	mitochondrial tumor suppressor 1 isoform 1	LOC702990	2.54853
NM_015508	TCDD-inducible poly	TIPARP	2.54209
NM_019609	carboxypeptidase X	CPXM	2.54146
NM_020734	KIAA1238 protein	KIAA1238	2.53956
NM_005931	MHC class I polypeptide-related sequence B	MICB	2.53921
NM_018361	acid acyltransferase-epsilon	LPAAT-e	2.52976
NM_003867	fibroblast growth factor 17	FGF17	2.52688
NM_002398	Meis1, myeloid ecotropic viral integration site 1 homolog	MEIS1	2.52487
CR936794	mRNA; cDNA DKFZp781I14186	from clone DKFZp781I14186	2.52357
NM_001692	ATPase, H+ transporting, lysosomal 56/58kDa, V1 subunit B, isoform 1	ATP6V1B1	2.52265
NM_001777	CD47 antigen	CD47	2.51033
NM_130830	leucine rich repeat containing 15	LRRC15	2.50837
NM_080422	protein tyrosine phosphatase, non-receptor type 2	PTPN2	2.50743
CK231449	ILLUMIGEN_MCQ_2258 Katze_MMLG cDNA 5' human LOC283241	Hs.356719	2.50546
NM_001037	sodium channel, voltage-gated, type I, beta	SCN1B	2.50259
NM_001166	baculoviral IAP repeat-containing 2	BIRC2	2.50153
NM_032772	zinc finger protein 503	ZNF503	2.50083
NM_014382	ATPase, Ca++ transporting, type 2C, member 1	ATP2C1	2.49019
NM_033405	peroxisomal proliferator-activated receptor A interacting complex 285	PRIC285	2.48972
NM_198973	MAP kinase interacting serine/threonine kinase 1	MKNK1	2.48737
NM_005384	nuclear factor, interleukin 3 regulated	NFIL3	2.48727
NM_032310	chromosome 9 open reading frame 89	C9orf89	2.48459
NM_152219	gap junction protein, chi 1, 31.9kDa	GJC1	2.47645
NM_004458	acyl-CoA synthetase long-chain family member 4	ACSL4	2.46974
NM_019104	protein F25965	F25965	2.46629
NM_032797	apoptosis-inducing factor	AIF	2.46105
NM_014467	sushi-repeat-containing protein, X-linked 2	SRPX2	2.46035
NM_000747	cholinergic receptor, nicotinic, beta polypeptide 1	CHRNB1	2.45852
NM_022902	solute carrier family 30	SLC30A5	2.45406
NM_005026	phosphoinositide-3-kinase, catalytic, delta polypeptide	PIK3CD	2.45106
NM_002638	protease inhibitor 3, skin-derived	SKALP	2.43539
NM_014746	ring finger protein 144	RNF144	2.42863
XR_011552	Triosephosphate isomerase	TIM	2.40659
XR_011110	zinc finger, DHHC domain containing 9	ZDHHC9	2.4054
XM_376516	myosin VI	MYO6	2.40046
NM_031476	cysteine-rich secretory protein LCCL domain containing 2	CRISPLD2	2.39754
NM_138501	glycoprotein, synaptic 2	GPSN2	2.39372
NM_019080	Nedd4 family interacting protein 2	NDFIP2	2.39364
NM_145244	DNA-damage-inducible transcript 4-like	DDIT4L	2.39261
NM_001124	adrenomedullin	ADM	2.39163
NM_138720	histone 1, H2bd	HIST1H2BD	2.38629
NM_003087	synuclein, gamma	SNCG	2.38556
NM_033068	acid phosphatase, testicular	ACPT	2.38491
NM_001322	cystatin SA	CST2	2.38464
NM_001635	amphiphysin	AMPH	2.38457
NM_002281	keratin, hair, basic, 1	KRTHB1	2.38313
NM_005542	insulin induced gene 1	INSIG1	2.38149
NM_153634	copine VIII	CPNE8	2.38016
NM_006404	protein C receptor, endothelial	EPCR	2.3796
NM_015009	PDZ domain containing RING finger 3	PDZRN3	2.37787
NM_000574	decay accelerating factor for complement	DAF	2.37425
NM_002632	placental growth factor, vascular endothelial growth factor-related protein	PGF	2.3656
NM_001497	UDP-Gal:betaGlcNAc beta 1,4- galactosyltransferase, polypeptide 1	B4GALT1	2.36365
NM_002791	proteasome	PSMA6	2.36362
NM_020478	ankyrin 1, erythrocytic	ANK1	2.36143
CO646475	ILLUMIGEN_MCQ_39215 Katze_MMPB2 cDNA clone IBIUW:23134 5' Bases 77 to 761 highly human TAPBP	Hs.370937	2.36045
NM_017732	hypoxia-inducible factor prolyl 4-hydroxylase	PH-4	2.35611
NM_003821	receptor-interacting serine-threonine kinase 2	RIPK2	2.35192
NM_013372	gremlin 1 homolog, cysteine knot superfamily	GREM1	2.35035
NM_015208	ankyrin repeat domain 12	ANKRD12	2.3422
NM_018965	triggering receptor expressed on myeloid cells 2	TREM2	2.34217
NM_005923	mitogen-activated protein kinase kinase kinase 5	MAP3K5	2.33162
NM_003855	interleukin 18 receptor 1	IL18R1	2.32951
NM_152901	pyrin-domain containing protein 1	PYC1	2.32842
NM_024736	gasdermin domain containing 1	GSDMDC1	2.32753
NM_207322	hypothetical LOC145741	LOC145741	2.32511
NM_003062	slit homolog 3	SLIT3	2.32188
XM_042066	mitogen-activated protein kinase kinase kinase 1	MAP3K1	2.31691
NM_015271	tripartite motif-containing 2	TRIM2	2.31367
NM_015213	RAB6 interacting protein 1	RAB6IP1	2.31312
CO646710	ILLUMIGEN_MCQ_39534 Katze_MMPB2 cDNA clone IBIUW:22979 5' Bases 79 to 930 highly human APOBEC3F	Hs.337667	2.31211
NM_032016	STARD3 N-terminal like	STARD3NL	2.3092
NM_002447	macrophage stimulating 1 receptor	MST1R	2.30678
NM_194430	ribonuclease, RNase A family, 4	RNASE4	2.29732
NM_032644	peroxisome proliferative activated receptor, alpha	PPARA	2.29394
NM_182565	hypothetical protein MGC29814	MGC29814	2.29377
NM_003979	retinoic acid induced 3	RAI3	2.29347
NM_031904	FKSG44 gene	FKSG44	2.29071
NM_013254	TANK-binding kinase 1	TBK1	2.28905
XR_013098	Protein KIAA0323	LOC714937	2.28304
NM_004905	peroxiredoxin 6	PRDX6	2.28129
NM_147202	chromosome 9 open reading frame 25	C9orf25	2.28017
NM_003326	tumor necrosis factor	TNFSF4	2.27638
XR_014777	hypothetical protein LOC722610	LOC722610	2.27208
CB550176	MMPL0028_H02 MMPL cDNA, mRNA sequence [CB550176]		2.27207
NM_021569	glutamate receptor, ionotropic, N-methyl D-aspartate 1	GRIN1	2.26923
NM_002526	5'-nucleotidase, ecto	CD73	2.26904
NM_017813	hypothetical protein FLJ20421	FLJ20421	2.26324
NM_016410	SNF7 domain containing 2	SNF7DC2	2.26321
NM_003410	zinc finger protein, X-linked	ZFX	2.25748
NM_001188	BCL2-antagonist/killer 1	BAK1	2.25673
NM_006458	tripartite motif-containing 3	TRIM3	2.24793
NM_005583	lymphoblastic leukemia derived sequence 1	LYL1	2.2446
XM_050625	secreted frizzled-related protein 2	SFRP2	2.24332
BC078669	CD6 antigen, mRNA		2.24228
XR_009969	Ras-related protein Rab-13	LOC695135	2.24123
NM_001920	decorin	DCN	2.2407
NM_017947	molybdenum cofactor sulfurase	MOCOS	2.24066
NM_001800	cyclin-dependent kinase inhibitor 2D	CDKN2D	2.23922
NM_018433	jumonji domain containing 1A	JMJD1A	2.23532
NM_005328	hyaluronan synthase 2	HAS2	2.2312
NM_199324	HIV-1 induced protein HIN-1	HSHIN1	2.22334
NM_006154	neural precursor cell expressed, developmentally down-regulated 4	NEDD4	2.22194
NM_024873	TNFAIP3 interacting protein 3	TNIP3	2.22045
XR_009756	hypothetical protein LOC693940	LOC693940	2.20962
NM_182982	G protein-coupled receptor kinase 4	GRK4	2.20837
NM_001424	epithelial membrane protein 2	EMP2	2.20677
NM_033261	isopentenyl-diphosphate delta isomerase 2	IDI2	2.20618
NM_002727	proteoglycan 1, secretory granule	PRG1	2.20506
NM_022842	CUB domain containing protein 1	CDCP1	2.20407
NM_003199	transcription factor 4	TCF4	2.20312
NM_032587	caspase recruitment domain family, member 6	CARD6	2.20116
NM_002912	REV3-like, catalytic subunit of DNA polymerase zeta	REV3L	2.20075
NM_001005915	v-erb-b2 erythroblastic leukemia viral oncogene homolog 3	ERBB3	2.20042
NM_020795	neuroligin 2	NLGN2	2.19593
NM_012110	cysteine-rich hydrophobic domain 2	CHIC2	2.19512
NM_006806	BTG family, member 3	BTG3	2.19357
NM_032118	hypothetical protein FLJ12953 Mus musculus D3Mm3e	FLJ12953	2.19331
NM_002037	FYN oncogene related to SRC, FGR, YES	FYN	2.1918
NM_006931	solute carrier family 2	SLC2A3	2.1889
NM_006994	butyrophilin, subfamily 3, member A3	BTN3A3	2.18757
NM_199350	hypothetical protein LOC375759	LOC375759	2.18751
XR_013712	Alpha-enolase	LOC717728	2.18573
NM_173475	hypothetical protein MGC48972	MGC48972	2.18499
XM_371114	formin homology 2 domain containing 3	FHOD3	2.18211
NM_000176	nuclear receptor subfamily 3, group C, member 1	NR3C1	2.17995
NM_002116	major histocompatibility complex, class I, A	HLA-A	2.17817
NM_014096	solute carrier family 43, member 3	SLC43A3	2.17592
XR_011305	hypothetical protein LOC704599	LOC704599	2.1741
NM_014506	torsin family 1, member B	TOR1B	2.17243
BC090934	ribonuclease L 2',5'-oligoisoadenylate synthetase-dependent		2.17103
NM_022913	vasculin	DKFZp761C169	2.16994
NM_006858	interleukin 1 receptor-like 1 ligand	IL1RL1LG	2.16287
NM_000592	complement component 4B	C4B	2.162
XR_012436	mannosidase, alpha, class 2A, member 1	LOC705480	2.15896
NM_006999	polymerase	POLS	2.15687
NM_005393	plexin B3	PLXNB3	2.15685
XM_370863	ATPase, Class I, type 8B, member 4	ATP8B4	2.15212
NM_001321	cysteine and glycine-rich protein 2	CSRP2	2.14863
NM_000376	vitamin D	VDR	2.14663
NM_198557	FLJ45645 protein	FLJ45645	2.14592
NM_203411	RIKEN cDNA 2600017H02	LOC92162	2.1415
NM_003033	ST3 beta-galactoside alpha-2,3-sialyltransferase 1	ST3GAL1	2.14075
NM_003151	signal transducer and activator of transcription 4	STAT4	2.13879
NM_176863	proteasome	PSME3	2.13853
NM_014765	translocase of outer mitochondrial membrane 20 homolog	TOMM20	2.13626
NM_004184	tryptophanyl-tRNA synthetase	WARS	2.13591
NM_016381	three prime repair exonuclease 1	TREX1	2.13381
NM_014631	SH3 and PX domains 2A	SH3PXD2A	2.13319
NM_020474	UDP-N-acetyl-alpha-D-galactosamine:polypeptide N-acetylgalactosaminyltransferase 1	GalNAc-T1	2.13024
NM_012482	zinc finger protein 281	ZNF281	2.1275
NM_003239	transforming growth factor, beta 3	TGFB3	2.12187
NM_005099	a disintegrin-like and metalloprotease	ADAMTS4	2.12144
XR_010784	platelet-derived growth factor receptor alpha	PDGFRA	2.11556
NM_031477	yippee-like 3	YPEL3	2.11474
A_01_P001492	Unknown		2.10618
NM_020307	cyclin L1	CCNL1	2.10378
NM_013363	procollagen C-endopeptidase enhancer 2	PCOLCE2	2.10244
NM_006355	tripartite motif-containing 38	TRIM38	2.09638
NM_000175	glucose phosphate isomerase	GPI	2.09291
NM_002228	v-jun sarcoma virus 17 oncogene homolog	JUN	2.08521
NM_171997	ubiquitin specific protease 2	USP2	2.08487
NM_032784	thrombospondin, type I, domain containing 2	THSD2	2.08215
BX648005	mRNA; cDNA DKFZp686G1759	DKFZp686G1759	2.08046
CK230426	ILLUMIGEN_MCQ_749 Katze_MMPL2 cDNA 5' human TFPI2	Hs.438231	2.07974
NM_002226	jagged 2	JAG2	2.07505
NM_005029	paired-like homeodomain transcription factor 3	PITX3	2.07339
CK231580	ILLUMIGEN_MCQ_2510 Katze_MMLG cDNA 5' human PSG5	Hs.251850	2.07161
NM_004000	chitinase 3-like 2	CHI3L2	2.07114
NM_153705	KDEL	KDELC2	2.06725
NM_024165	PHD finger protein 1	PHF1	2.06601
NM_016049	chromosome 14 open reading frame 122	C14orf122	2.0654
NM_003358	UDP-glucose ceramide glucosyltransferase	UGCG	2.06157
NM_015331	nicastrin	NCSTN	2.06041
NM_016056	CGI-119 protein	CGI-119	2.05999
NM_005550	kinesin family member C3	KIFC3	2.05921
NM_006734	human immunodeficiency virus type I enhancer binding protein 2	HIVEP2	2.05505
NM_002627	phosphofructokinase, platelet	PFKP	2.05406
NM_021958	H2.0-like homeo box 1	HLX1	2.05269
NM_012179	F-box protein 7	FBXO7	2.04888
NM_002135	nuclear receptor subfamily 4, group A, member 1	NR4A1	2.04823
NM_171999	sal-like 3	SALL3	2.04383
NM_000070	calpain 3,	CAPN3	2.04091
NM_020169	latexin	LXN	2.04045
NM_004887	chemokine	CXCL14	2.0395
NM_052851	START domain containing 13	STARD13	2.03858
XM_496408	histone H3	LOC440686	2.0353
NM_032812	plexin domain containing 2	PLXDC2	2.03022
XR_012042	hypothetical protein LOC709438	LOC709438	2.02597
NM_016072	CGI-141 protein	CGI-141	2.02548
NM_000628	interleukin 10 receptor, beta	IL10RB	2.02525
A_01_P007353	Unknown		2.02456
XR_013912	hypothetical protein LOC718426	LOC718426	2.02077
NM_020948	mesoderm induction early response 1	MI-ER1	2.01727
XR_012331	mitogen-activated protein kinase kinase kinase 1	MAP3K1	2.0135
NM_172370	D-amino acid oxidase activator	DAOA	2.00753
NM_024545	mSin3A-associated protein 130	SAP130	2.00375
NM_017933	hypothetical protein FLJ20701	FLJ20701	2.00347
NM_024637	galactose-3-O-sulfotransferase 4	GAL3ST4	2.00293

## Sheet: G
Gene Bank	Annotation	Symbol	Fold change
NM_000576	interleukin 1, beta	IL1B	78.572
NM_000575	interleukin 1, alpha	IL1A	50.201
NM_002187	interleukin 12B	IL12B	49.56
NM_000584	interleukin 8	IL8	41.646
CO647386	CXCL2	CXCL2	29.902
NM_001397	endothelin converting enzyme 1	ECE1	25.144
NM_002164	indoleamine-pyrrole 2,3 dioxygenase	INDO	23.74
NM_000594	tumor necrosis factor	TNF	18.192
CK232222	TFPI2	TFPI2	17.014
NM_002993	chemokine	CXCL6	16.2
NM_006290	tumor necrosis factor, alpha-induced protein 3	TNFAIP3	13.64
NM_020529	nuclear factor of kappa light polypeptide gene enhancer in B-cells inhibitor, alpha	NFKBIA	13.5
NM_002852	pentaxin-related gene, rapidly induced by IL-1 beta	PTX3	13.38
CO644910	NMES1	NMES1	10.006
NM_001165	baculoviral IAP repeat-containing 3	BIRC3	9.6
NM_000600	interleukin 6	IL6	9.246
NM_138397	Unknown		8.57
XR_013663	Putative lymphocyte G0		7.68
NM_052815	immediate early response 3	IER3	7.22
NM_031419	molecule possessing ankyrin repeats induced by lipopolysaccharide	MAIL	7.02
NM_003937	kynureninase	KYNU	6.26
NM_005534	interferon gamma receptor 2	IFNGR2	6.24
NM_004233	CD83 antigen	CD83	6.02
NM_001511	chemokine	CXCL1	5.93
NM_133264	WIRE protein	WIRE	5.92
NM_002309	leukemia inhibitory factor	LIF	5.68
NM_001570	interleukin-1 receptor-associated kinase 2	IRAK2	5.488
NM_025079	zinc finger CCCH-type containing 12A	ZC3H12A	5.48
NM_002983	chemokine	CCL3	5.36
NM_001001437	chemokine	CCL3L	5.32
NM_004906	Wilms tumor 1 associated protein	WTAP	5.12
NM_014360	NK2 transcription factor related, locus 8	NKX2-8	4.88
XM_375224	cervical cancer suppressor-1	LOC400410	4.8084
NM_000201	intercellular adhesion molecule 1	ICAM1	4.618
NM_022136	SAM domain, SH3 domain and nuclear localisation signals, 1	SAMSN1	4.6
NM_002422	matrix metalloproteinase 3	MMP3	4.48
NM_024873	TNFAIP3 interacting protein 3	TNIP3	4.38
NM_001432	epiregulin	EREG	4.192
NM_020530	oncostatin M	OSM	4.18
NM_006509	v-rel reticuloendotheliosis viral oncogene homolog B, nuclear factor of kappa light polypeptide gene enhancer in B-cells 3	RELB	4.16
NM_004864	growth differentiation factor 15	GDF15	4.12
NM_000636	superoxide dismutase 2, mitochondrial	SOD2	4.092
NM_172374	interleukin 4 induced 1	IL4I1	4.064
NM_006043	heparan sulfate	HS3ST2	4.06
NM_005248	Gardner-Rasheed feline sarcoma viral	FGR	4.05
NM_016584	interleukin 23, alpha subunit p19	IL23A	3.98
NM_002928	regulator of G-protein signalling 16	RGS16	3.96
NM_003998	nuclear factor of kappa light polypeptide gene enhancer in B-cells 1	NFKB1	3.96
NM_022154	solute carrier family 39	SLC39A8	3.96
NM_006273	chemokine	CCL7	3.776
NM_024712	engulfment and cell motility 3	ELMO3	3.74
BC057815	Ras-related associated with diabetes		3.575
A_01_P013141	Unknown		3.467
NM_000064	complement component 3	C3	3.458
NM_002192	inhibin, beta A	INHBA	3.4
NM_002984	chemokine	CCL4	3.38
NM_002053	guanylate binding protein 1, interferon-inducible, 67kDa	GBP1	3.368
NM_152858	Wilms tumor 1 associated protein	WTAP	3.26
NM_000675	adenosine A2a receptor	ADORA2A	3.23
NM_001718	bone morphogenetic protein 6	BMP6	3.22
NM_004556	nuclear factor of kappa light polypeptide gene enhancer in B-cells inhibitor, epsilon	NFKBIE	3.2
A_01_P018128	Unknown		3.198
NM_001778	CD48 antigen	CD48	3.16
NM_003855	interleukin 18 receptor 1	IL18R1	3.14
NM_001008211	optineurin	OPTN	3.098
CO646675	CXCL11	CXCL11	3.072
XR_011395	human immunodeficiency virus type I enhancer binding protein 1	HIVEP1	3.02
NM_207322	hypothetical LOC145741	LOC145741	2.9454
NM_003020	secretory granule, neuroendocrine protein 1	SGNE1	2.92
NM_001250	CD40 antigen	CD40	2.9
NM_003706	phospholipase A2, group IVC	PLA2G4C	2.88
NM_145649	glucosaminyl	GCNT2	2.868
NM_001630	annexin A8	ANXA8	2.86
NM_000758	colony stimulating factor 2	CSF2	2.848
NM_003965	chemokine receptor	CCRL2	2.78
NM_001078	vascular cell adhesion molecule 1	VCAM1	2.766
NM_004418	dual specificity phosphatase 2	DUSP2	2.74
NM_000228	laminin, beta 3	LAMB3	2.72
NM_005949	metallothionein 1F	MT1F	2.72
NM_003764	syntaxin 11	STX11	2.68
NM_005658	TNF receptor-associated factor 1	TRAF1	2.678
NM_003821	receptor-interacting serine-threonine kinase 2	RIPK2	2.66
NM_004180	TRAF family member-associated NFKB activator	TANK	2.66
NM_000061	Bruton agammaglobulinemia tyrosine kinase	BTK	2.654
NM_014143	CD274 antigen	CD274	2.64
NM_000043	Fas	FAS	2.632
NM_005239	v-ets erythroblastosis virus E26 oncogene homolog 2	ETS2	2.63
NM_000574	decay accelerating factor for complement	DAF	2.582
NM_031910	C1q and tumor necrosis factor related protein 6	C1QTNF6	2.58
NM_000965	retinoic acid receptor, beta	RARB	2.534
NM_003900	sequestosome 1	SQSTM1	2.52
NM_004861	galactose-3-O-sulfotransferase 1	GAL3ST1	2.52
NM_005623	chemokine	CCL8	2.52
XR_011661	retinoblastoma binding protein 5	LOC699057	2.52
NM_006763	BTG family, member 2	BTG2	2.504
NM_012391	SAM pointed domain containing ets transcription factor	SPDEF	2.464
NM_002828	protein tyrosine phosphatase, non-receptor type 2	PTPN2	2.42
NM_007115	tumor necrosis factor, alpha-induced protein 6	TNFAIP6	2.42
NM_000628	interleukin 10 receptor, beta	IL10RB	2.382
NM_002198	interferon regulatory factor 1	IRF1	2.36
NM_002985	chemokine	CCL5	2.34
DR774422	Hs.529672	Hs.529672	2.318
NM_006058	TNFAIP3 interacting protein 1	TNIP1	2.288
NM_001010987	interferon-induced protein with tetratricopeptide repeats 1-like	IFIT1L	2.285
CO646433	CD44	CD44	2.284
XR_010391	hypothetical protein LOC698050	LOC698050	2.28
NM_002502	nuclear factor of kappa light polypeptide gene enhancer in B-cells 2	NFKB2	2.26
NM_032181	hypothetical protein FLJ13391	FLJ13391	2.26
NM_006291	tumor necrosis factor, alpha-induced protein 2	TNFAIP2	2.24
CN644277	TFRC	TFRC	2.22
XM_498423	interferon-induced protein with tetratricopeptide repeats 1	IFIT1	2.22
NM_006254	protein kinase C, delta	PRKCD	2.2
NM_001395	dual specificity phosphatase 9	DUSP9	2.16
A_01_P004143	Unknown		2.12
A_01_P015997	Unknown		2.111
NM_000456	sulfite oxidase	SUOX	2.086
NM_003392	wingless-type MMTV integration site family, member 5A	WNT5A	2.08
NM_057159	endothelial differentiation, lysophosphatidic acid G-protein-coupled receptor, 2	EDG2	2.04
NM_000176	nuclear receptor subfamily 3, group C, member 1	NR3C1	2.008

## Sheet: H
GeneName	Description	Symbol	Fold Change
NM_002993	chemokine	CXCL6	58.5953
NM_001511	chemokine	CXCL1	57.5874
NM_002164	indoleamine-pyrrole 2,3 dioxygenase	INDO	26.4059
NM_004973	Jumonji, AT rich interactive domain 2	JARID2	20.117
NM_000575	interleukin 1, alpha	IL1A	19.9584
CK232222	TFPI2	TFPI2	18.0369
CO644910	NMES1	NMES1	17.0484
NM_000600	interleukin 6	IL6	16.4959
CO647386	CXCL2	CXCL2	15.509
NM_058187	chromosome 21 open reading frame 63	C21orf63	14.4907
NM_000576	interleukin 1, beta	IL1B	14.4502
NM_002421	matrix metalloproteinase 1	MMP1	12.3248
NM_002187	interleukin 12B	IL12B	11.8876
NM_002852	pentaxin-related gene, rapidly induced by IL-1 beta	PTX3	10.786
NM_002427	matrix metalloproteinase 13	MMP13	10.5931
NM_001001437	chemokine	MGC12815	9.63742
NM_032294	calcium/calmodulin-dependent protein kinase kinase 1, alpha	CAMKK1	9.57126
NM_001165	baculoviral IAP repeat-containing 3	BIRC3	9.28964
NM_000963	prostaglandin-endoperoxide synthase 2	PTGS2	8.745
NM_173475	hypothetical protein MGC48972	MGC48972	8.31855
NM_016584	interleukin 23, alpha subunit p19	IL23A	8.2311
NM_006528	tissue factor pathway inhibitor 2	TFPI2	7.20593
NM_000641	interleukin 11	IL11	7.1598
NM_002090	chemokine	CXCL3	7.12176
NM_001565	chemokine	CXCL10	7.0538
NM_006290	tumor necrosis factor, alpha-induced protein 3	TNFAIP3	6.74637
NM_002422	matrix metalloproteinase 3	MMP3	6.7198
NM_007208	mitochondrial ribosomal protein L3	MRPL3	6.4036
NM_016065	mitochondrial ribosomal protein S16	MRPS16	6.39159
NM_022844	myosin, heavy polypeptide 11, smooth muscle	MYH11	6.37049
CO646675	CXCL11	CXCL11	6.35252
NM_001570	interleukin-1 receptor-associated kinase 2	IRAK2	6.10837
NM_020529	nuclear factor of kappa light polypeptide gene enhancer in B-cells inhibitor, alpha	NFKBIA	6.02397
NM_000958	prostaglandin E receptor 4	PTGER4	5.99506
NM_002704	chemokine	CXCL7	5.98152
NM_004420	dual specificity phosphatase 8	DUSP8	5.68424
NM_032784	thrombospondin, type I, domain containing 2	THSD2	5.38453
XM_496526	phosphatidylinositol	PIB5PA	5.32083
XM_498423	interferon-induced protein with tetratricopeptide repeats 1	IFIT1	5.05066
NM_005534	interferon gamma receptor 2	IFNGR2	4.97853
NM_031419	molecule possessing ankyrin repeats induced by lipopolysaccharide	MAIL	4.84165
NM_006379	sema domain, immunoglobulin domain	SEMA3C	4.80836
NM_000953	prostaglandin D2 receptor	PTGDR	4.72624
NM_001307	claudin 7	CLDN7	4.66851
NM_005949	metallothionein 1F	MT1F	4.6407
NM_005195	CCAAT/enhancer binding protein	CEBPD	4.5466
CN801994	MT1X	MT1X	4.41267
NM_183422	transforming growth factor beta 1 induced transcript 4	TGFB1I4	4.36405
NM_002620	platelet factor 4 variant 1	PF4V1	4.3524
NM_024873	TNFAIP3 interacting protein 3	TNIP3	4.35152
NM_002619	chemokine	CXCL4	4.32147
NM_005947	metallothionein 1B	MT1B	4.28738
NM_000064	complement component 3	C3	4.11886
NM_006186	nuclear receptor subfamily 4, group A, member 2	NR4A2	4.09916
NM_002192	inhibin, beta A	INHBA	4.06202
NM_001549	interferon-induced protein with tetratricopeptide repeats 3	IFIT3	4.03536
NM_199437	PR domain containing 10	PRDM10	4.02224
NM_001200	bone morphogenetic protein 2	BMP2	3.98753
NM_003264	toll-like receptor 2	TLR2	3.97829
NM_147130	natural cytotoxicity triggering receptor 3	NCR3	3.89089
NM_016192	transmembrane protein with EGF-like and two follistatin-like domains 2	TMEFF2	3.87665
NM_002908	v-rel reticuloendotheliosis viral oncogene homolog	REL	3.86969
NM_006273	chemokine	CCL7	3.86079
NM_016564	BM88 antigen	BM88	3.85684
NM_000186	complement factor H	CFH	3.83164
NM_000880	interleukin 7	IL7	3.7991
NM_002984	chemokine	CCL4	3.75391
NM_152265	basic transcription factor 3-like 4	BTF3L4	3.74909
NM_006417	interferon-induced protein 44	IFI44	3.74001
NM_175617	metallothionein 1E	MT1E	3.72197
NM_003358	UDP-glucose ceramide glucosyltransferase	UGCG	3.697
NM_032609	cytochrome c oxidase subunit IV isoform 2	COX4I2	3.67886
NM_172374	interleukin 4 induced 1	IL4I1	3.66709
NM_003706	phospholipase A2, group IVC	PLA2G4C	3.66278
XR_010988	DNA methyltransferase 2	DNMT2	3.61366
NM_003841	tumor necrosis factor receptor superfamily, member 10c, decoy without an intracellular domain	TNFRSF10C	3.60338
NM_006058	TNFAIP3 interacting protein 1	TNIP1	3.5871
NM_001124	adrenomedullin	ADM	3.56038
NM_004170	solute carrier family 1	SLC1A1	3.53592
NM_001259	cyclin-dependent kinase 6	CDK6	3.49739
NM_002698	POU domain, class 2, transcription factor 2	POU2F2	3.45923
NM_014890	downregulated in ovarian cancer 1	DOC1	3.39519
NM_170587	regulator of G-protein signalling 20	RGS20	3.36971
NM_022136	SAM domain, SH3 domain and nuclear localisation signals, 1	SAMSN1	3.33781
NM_170752	chromodomain protein, Y-like	CDYL	3.31661
NM_004905	peroxiredoxin 6	PRDX6	3.30793
NM_017640	leucine rich repeat containing 16	LRRC16	3.28904
NM_002425	matrix metalloproteinase 10	MMP10	3.26139
NM_003998	nuclear factor of kappa light polypeptide gene enhancer in B-cells 1	NFKB1	3.23051
NM_015009	PDZ domain containing RING finger 3	PDZRN3	3.23004
NM_001250	CD40 antigen	CD40	3.22646
NM_032935	metallothionein IV	MT4	3.21278
NM_016509	C-type lectin domain family 1, member B	CLEC1B	3.19891
NM_003595	tyrosylprotein sulfotransferase 2	TPST2	3.19621
NM_139072	delta-notch-like EGF repeat-containing transmembrane	DNER	3.1002
NM_002429	matrix metalloproteinase 19	MMP19	3.09989
NM_014350	tumor necrosis factor, alpha-induced protein 8	TNFAIP8	3.07716
NM_005099	a disintegrin-like and metalloprotease	ADAMTS4	3.0755
NM_016205	platelet derived growth factor C	PDGFC	3.0448
NM_153498	calcium/calmodulin-dependent protein kinase ID	CAMK1D	2.97009
NM_001855	collagen, type XV, alpha 1	COL15A1	2.96009
NM_004354	cyclin G2	CCNG2	2.94396
NM_002201	interferon stimulated gene 20kDa	ISG20	2.91317
NM_014574	striatin, calmodulin binding protein 3	STRN3	2.89516
NM_007115	tumor necrosis factor, alpha-induced protein 6	TNFAIP6	2.87784
NM_172200	interleukin 15 receptor, alpha	IL15RA	2.86764
NM_201542	mediator of RNA polymerase II transcription, subunit 8 homolog	MED8	2.8137
NM_181054	hypoxia-inducible factor 1, alpha subunit	HIF1A	2.80968
NM_003836	delta-like 1 homolog	DLK1	2.78621
NM_003557	phosphatidylinositol-4-phosphate 5-kinase, type I, alpha	PIP5K1A	2.76437
NM_001572	interferon regulatory factor 7	IRF7	2.76358
NM_000176	nuclear receptor subfamily 3, group C, member 1	NR3C1	2.74821
NM_000675	adenosine A2a receptor	ADORA2A	2.728
NM_015488	myofibrillogenesis regulator 1	MR-1	2.71657
NM_005658	TNF receptor-associated factor 1	TRAF1	2.71569
NM_053025	myosin, light polypeptide kinase	MYLK	2.70461
NM_030938	transmembrane protein 49	TMEM49	2.69347
NM_003856	interleukin 1 receptor-like 1	IL1RL1	2.6778
CN644277	TFRC	TFRC	2.67354
NM_000174	glycoprotein IX	GP9	2.67086
NM_004613	transglutaminase 2	TGM2	2.64911
NM_015278	SAM and SH3 domain containing 1	SASH1	2.64058
CO646433	CD44	CD44	2.63606
NM_033306	caspase 4, apoptosis-related cysteine protease	CASP4	2.62686
CK232048	PSG5	PSG5	2.61999
NM_173834	hypothetical protein MGC21416	MGC21416	2.6155
NM_013343	loss of heterozygosity, 3, chromosomal region 2, gene A	LOH3CR2A	2.60064
NM_001547	interferon-induced protein with tetratricopeptide repeats 2	IFIT2	2.58731
NM_006218	phosphoinositide-3-kinase, catalytic, alpha polypeptide	PIK3CA	2.56739
NM_022740	homeodomain interacting protein kinase 2	HIPK2	2.56732
NM_005966	NGFI-A binding protein 1	NAB1	2.56634
NM_018183	sno, strawberry notch homolog 1	SBNO1	2.56464
NM_003559	phosphatidylinositol-4-phosphate 5-kinase, type II, beta	PIP5K2B	2.56074
NM_052932	pro-oncosis receptor inducing membrane injury gene	PORIMIN	2.55503
NM_001778	CD48 antigen	CD48	2.53324
NM_006806	BTG family, member 3	BTG3	2.51962
NM_004675	DIRAS family, GTP-binding RAS-like 3	DIRAS3	2.50587
NM_013252	C-type lectin domain family 5, member A	CLEC5A	2.49263
NM_148170	cathepsin C	CTSC	2.49075
NM_005135	solute carrier family 12	SLC12A6	2.46671
NM_002928	regulator of G-protein signalling 16	RGS16	2.4504
NM_015247	cylindromatosis	CYLD	2.43249
NM_006670	trophoblast glycoprotein	TPBG	2.42765
NM_020370	G protein-coupled receptor 84	GPR84	2.41971
NM_016072	CGI-141 protein	CGI-141	2.41963
NM_004414	Down syndrome critical region gene 1	DSCR1	2.41754
NM_153682	Down syndrome critical region gene 5	DSCR5	2.39952
NM_003855	interleukin 18 receptor 1	IL18R1	2.38341
XR_010623	SET binding protein 1	SETBP1	2.37425
XR_013556	PCTAIRE protein kinase 2	LOC717183	2.3679
NM_001014	ribosomal protein S10	RPS10	2.36417
NM_005204	mitogen-activated protein kinase kinase kinase 8	MAP3K8	2.36207
NM_006573	tumor necrosis factor	TNFSF13B	2.35875
NM_018178	golgi phosphoprotein 3-like	GOLPH3L	2.35678
NM_001933	dihydrolipoamide S-succinyltransferase	DLST	2.34687
NM_000419	integrin, alpha 2b	ITGA2B	2.34618
NM_006636	methylenetetrahydrofolate dehydrogenase	MTHFD2	2.34106
NM_002828	protein tyrosine phosphatase, non-receptor type 2	PTPN2	2.31718
NM_032966	chemokine	CXCR5	2.31382
NM_022162	caspase recruitment domain family, member 15	CARD15	2.26311
NM_001809	centromere protein A, 17kDa	CENPA	2.25453
NM_080422	protein tyrosine phosphatase, non-receptor type 2	PTPN2	2.25351
NM_025141	BBP-like protein 2	BLP2	2.25105
NM_002658	plasminogen activator, urokinase	PLAU	2.25088
CO645097	BTEB1	BTEB1	2.24825
NM_022365	DnaJ	DNAJC1	2.24058
NM_133467	Cbp/p300-interacting transactivator, with Glu/Asp-rich carboxy-terminal domain, 4	CITED4	2.22995
NM_001239	cyclin H	CCNH	2.22907
XM_374765	chromosome 10 open reading frame 18	C10orf18	2.22872
NM_003359	UDP-glucose dehydrogenase	UGDH	2.22116
NM_030949	protein phosphatase 1, regulatory	PPP1R14C	2.21795
NM_000956	prostaglandin E receptor 2	PTGER2	2.21788
NM_014220	transmembrane 4 L six family member 1	TM4SF1	2.19855
NM_022168	interferon induced with helicase C domain 1	IFIH1	2.19678
NM_177551	G protein-coupled receptor 109A	GPR109A	2.19064
NM_001010934	hepatocyte growth factor	HGF	2.19016
NM_002733	protein kinase, AMP-activated, gamma 1 non-catalytic subunit	PRKAG1	2.18498
XR_014700	Pituitary tumor-transforming gene 1 protein-interacting protein precursor	PBF	2.17519
NM_018593	solute carrier family 16	SLC16A10	2.13048
NM_006902	paired related homeobox 1	PRRX1	2.11714
NM_001800	cyclin-dependent kinase inhibitor 2D	CDKN2D	2.11073
NM_005328	hyaluronan synthase 2	HAS2	2.1051
NM_006278	sialyltransferase 4C	SIAT4C	2.10414
NM_006216	serine	SERPINE2	2.08981
NM_018948	mitogen-inducible gene 6	MIG-6	2.07974
NM_139160	novel 58.3 KDA protein	LOC91614	2.07927
NM_007207	dual specificity phosphatase 10	DUSP10	2.06435
NM_003315	DnaJ	DNAJC7	2.05061

## Sheet: I
Gene Bank	Description	Symbol	Fold Change
NM_001511	chemokine	CXCL1	30.7922
NM_002993	chemokine	CXCL6	29.8168
NM_020223	family with sequence similarity 20, member C	FAM20C	13.9203
NM_020381	chromosome 6 open reading frame 210	C6orf210	13.4594
NM_203307	hypothetical protein MGC35402	MGC35402	12.6424
NM_002164	indoleamine-pyrrole 2,3 dioxygenase	INDO	12.5136
NM_152540	sec1 family domain containing 2	SCFD2	11.4145
NM_000641	interleukin 11	IL11	10.8028
NM_002090	chemokine	CXCL3	10.682
NM_144566	hypothetical protein DKFZp434I1610	DKFZp434I1610	9.74251
NM_024070	hypothetical protein MGC2463	MGC2463	9.48735
NM_000600	interleukin 6	IL6	9.34371
XR_014504	apical protein of Xenopus-like	APXL	8.86069
NM_005955	metal-regulatory transcription factor 1	MTF1	8.59946
NM_017520	M-phase phosphoprotein, mpp8	HSMPP8	8.43861
NM_024811	pre-mRNA cleavage factor I, 59 kDa subunit	FLJ12529	8.22148
NM_000884	IMP	IMPDH2	7.96308
NM_016399	hypothetical protein HSPC132	HSPC132	7.64627
NM_000584	interleukin 8	IL8	7.63808
NM_002982	chemokine	CCL2	7.45383
NM_019590	KIAA1217	KIAA1217	7.4151
NM_004457	acyl-CoA synthetase long-chain family member 3	ACSL3	7.16325
NM_173539	zinc finger protein 596	ZNF596	7.083
NM_032164	zinc finger protein 394	ZNF394	6.95822
NM_002309	leukemia inhibitory factor	LIF	6.48379
NM_005254	GA binding protein transcription factor, beta subunit 2, 47kDa	GABPB2	6.35855
NM_198567	FLJ44216 protein	FLJ44216	6.28496
NM_006397	ribonuclease H2, large subunit	RNASEH2A	6.16661
NM_023944	cytochrome P450, family 4, subfamily F, polypeptide 12	CYP4F12	5.7409
NM_022367	sema domain, immunoglobulin domain	SEMA4A	5.63008
CO647386	ILLUMIGEN_MCQ_40418 Katze_MMPB2 cDNA clone IBIUW:21432 5' Bases 185 to 778 highly human CXCL2	Hs.75765	5.52149
NM_052815	immediate early response 3	IER3	5.48078
NM_020425	chromosome 6 open reading frame 162	C6orf162	5.3565
NM_006516	solute carrier family 2	SLC2A1	5.30323
XR_013663	Putative lymphocyte G0,Putative lymphocyte G0 [XR_013663]		5.13274
NM_018182	hypothetical protein FLJ10700	FLJ10700	5.02617
NM_172003	COBW domain containing 2	CBWD2	5.01907
NM_145305	solute carrier family 25 , member 16	LOC203427	5.01377
NM_003937	kynureninase	KYNU	4.87596
NM_017652	zinc finger protein 586	ZNF586	4.87044
NM_015339	activity-dependent neuroprotector	ADNP	4.8123
XR_012476	hypothetical protein LOC711693	LOC711693	4.78721
NM_181471	replication factor C	RFC2	4.72736
NM_032779	hypothetical protein FLJ14397	FLJ14397	4.72222
NM_000747	cholinergic receptor, nicotinic, beta polypeptide 1	CHRNB1	4.71746
XR_014737	SNF1-like kinase	SNF1LK	4.71146
XR_009750	Cathepsin Z precursor	LOC694157	4.68106
NM_002314	LIM domain kinase 1	LIMK1	4.67211
NM_178124	hypothetical protein LOC91966	LOC91966	4.59869
NM_006857	putative nucleic acid binding protein RY-1	RY1	4.58327
NM_005949	metallothionein 1F	MT1F	4.47907
XM_040265	KIAA0217	KIAA0217	4.47455
NM_000333	ataxin 7	ATXN7	4.44573
NM_002422	matrix metalloproteinase 3	MMP3	4.43437
NM_005566	lactate dehydrogenase A	LDHA	4.41789
NM_012323	v-maf musculoaponeurotic fibrosarcoma oncogene homolog F	MAFF	4.33478
NM_020385	XPMC2 prevents mitotic catastrophe 2 homolog	XPMC2H	4.32919
NM_032338	hypothetical protein MGC14817	MGC14817	4.29287
NM_000963	prostaglandin-endoperoxide synthase 2	PTGS2	4.16546
CO644768	ILLUMIGEN_MCQ_43427 Katze_MMJJ cDNA clone IBIUW:25607 5' Bases 5 to 814 highly human KAI1	Hs.323949	4.14403
CB550080	MMPL0011_H01 MMPL cDNA		4.12659
NM_000064	complement component 3	C3	4.12038
NM_004079	cathepsin S	CTSS	4.03721
NM_005947	metallothionein 1B	MT1B	4.02457
NM_016010	CGI-62 protein	CGI-62	4.00558
NM_021642	Fc fragment of IgG, low affinity IIa, receptor	FCGR2A	3.97735
NM_001004298	chromosome 10 open reading frame 90	C10orf90	3.95984
NM_022136	SAM domain, SH3 domain and nuclear localisation signals, 1	SAMSN1	3.94466
NM_001560	interleukin 13 receptor, alpha 1	IL13RA1	3.94307
NM_174921	hypothetical protein LOC201895	LOC201895	3.93663
NM_006273	chemokine	CCL7	3.9319
XR_011395	human immunodeficiency virus type I enhancer binding protein 1	HIVEP1	3.9253
NM_144711	kelch-like 23	KLHL23	3.91893
NM_015541	leucine-rich repeats and immunoglobulin-like domains 1	LRIG1	3.89699
NM_006216	serine	SERPINE2	3.8701
NM_004052	BCL2/adenovirus E1B 19kDa interacting protein 3	BNIP3	3.86474
NM_000551	von Hippel-Lindau syndrome	VHL	3.84058
CN644776	PP2135	PP2135	3.82978
NM_017830	OCIA domain containing 1	OCIAD1	3.81321
NM_014445	stress-associated endoplasmic reticulum protein 1	SERP1	3.78976
NM_032935	metallothionein IV	MT4	3.78044
NM_139177	solute carrier family 39	SLC39A11	3.75008
A_01_P018230	Unknown		3.74236
NM_015891	cell division cycle 40 homolog	CDC40	3.73905
NM_016080	chromosome 17 open reading frame 25	C17orf25	3.72429
NM_030961	tripartite motif-containing 56	TRIM56	3.71543
NM_022154	solute carrier family 39	SLC39A8	3.71496
CN801994	ILLUMIGEN_MCQ_37433 Katze_MMBR cDNA clone IBIUW:16004 5' Bases 1 to 410 highly human MT1X	Hs.374950	3.68045
CK232222	ILLUMIGEN_MCQ_3441 Katze_MMPL2 cDNA 5' human TFPI2	Hs.438231	3.67267
BC057815	Ras-related associated with diabetes		3.64605
NM_013272	solute carrier organic anion transporter family, member 3A1	SLCO3A1	3.62561
CK231020	Hs.477604		3.62413
NM_006274	chemokine	CCL19	3.60039
NM_022130	golgi phosphoprotein 3	GOLPH3	3.58745
XM_170736	solute carrier family 25, member 30	SLC25A30	3.55104
NM_003701	tumor necrosis factor	TNFSF11	3.54425
NM_152422	protein tyrosine phosphatase domain containing 1	PTPDC1	3.53275
NM_001008708	RIKEN cDNA 2510006C20 gene	LOC494143	3.52353
NM_032380	G elongation factor, mitochondrial 2	GFM2	3.50839
AK098129	cDNA FLJ40810 fis, clone TRACH2009743 [AK098129]		3.4787
NM_005229	ELK1, member of ETS oncogene family	ELK1	3.47298
NM_001424	epithelial membrane protein 2	EMP2	3.45686
NM_001734	complement component 1, s subcomponent	C1S	3.45589
NM_000376	vitamin D	VDR	3.42947
NM_001822	chimerin	CHN1	3.41769
NM_017510	gp25L2 protein	HSGP25L2G	3.38175
A_01_P017935	Unknown		3.37347
XR_009855	NOL1 [XR_009855]		3.3703
A_01_P008059	Unknown		3.33869
NM_005227	ephrin-A4	EFNA4	3.3106
NM_014055	carnitine deficiency-associated, expressed in ventricle 1	CDV1	3.28073
NM_020141	chromosome 1 open reading frame 119	C1orf119	3.23165
XR_012338	sulfatase modifying factor 1	LOC704112	3.22826
NM_003224	ADP-ribosylation factor related protein 1	ARFRP1	3.22322
NM_001177	ADP-ribosylation factor-like 1	ARL1	3.22208
A_01_P007358	Unknown		3.20455
NM_017626	DnaJ	DNAJB12	3.19421
XR_014059	interferon-stimulated transcription factor 3, gamma 48kDa	LOC715335	3.18439
NM_018413	carbohydrate	CHST11	3.18215
NM_006938	small nuclear ribonucleoprotein D1 polypeptide 16kDa	SNRPD1	3.15837
NM_016533	ninjurin 2	NINJ2	3.15546
NM_198397	calcium channel, voltage-dependent, alpha 1G subunit	CACNA1G	3.13638
NM_001012505	forkhead box P1	FOXP1	3.11334
NM_002030	formyl peptide receptor-like 2	FPRL2	3.10768
NM_020896	oxysterol binding protein-like 5	OSBPL5	3.10648
NM_012228	methionine sulfoxide reductase B	MSRB	3.09587
NM_198594	C1q and tumor necrosis factor related protein 1	C1QTNF1	3.09215
NM_002581	pregnancy-associated plasma protein A, pappalysin 1	PAPPA	3.08959
NM_001693	ATPase, H+ transporting, lysosomal 56/58kDa, V1 subunit B, isoform 2	ATP6V1B2	3.07881
NM_001933	dihydrolipoamide S-succinyltransferase	DLST	3.05146
NM_016081	palladin	KIAA0992	3.04939
NM_004111	flap structure-specific endonuclease 1	FEN1	3.04858
NM_021249	sorting nexin 6	SNX6	3.04112
NM_002658	plasminogen activator, urokinase	PLAU	3.0407
XR_014707	Complement C1r subcomponent precursor	LOC722131	3.03934
XR_010175	potassium channel tetramerisation domain containing 9	LOC696565	3.01678
NM_001001437	chemokine	MGC12815	3.01655
CN646564	Hs.478826	Hs.478826	3.01231
NM_024104	hypothetical protein MGC2747	MGC2747	3.00705
NM_004675	DIRAS family, GTP-binding RAS-like 3	DIRAS3	2.99675
NM_139215	TAF15 RNA polymerase II, TATA box binding protein	TAF15	2.99488
NM_003687	PDZ and LIM domain 4	PDLIM4	2.99163
NM_006297	X-ray repair complementing defective repair in Chinese hamster cells 1	XRCC1	2.98446
NM_152654	DAN domain family, member 5	DAND5	2.97848
NM_005534	interferon gamma receptor 2	IFNGR2	2.97091
XR_011517	hypothetical protein LOC706003	LOC706003	2.96009
CN644277	TFRC	Hs.185726,TFRC	2.95254
NM_002264	karyopherin alpha 1	KPNA1	2.94881
NM_002154	heat shock 70kDa protein 4	HSPA4	2.94426
NM_016831	period homolog 3	PER3	2.93885
NM_002810	proteasome	PSMD4	2.93545
NM_005321	histone 1, H1e	HIST1H1E	2.91841
NM_015556	signal-induced proliferation-associated 1 like 1	SIPA1L1	2.91806
NM_014160	makorin, ring finger protein, 2	MKRN2	2.91804
NM_002053	guanylate binding protein 1, interferon-inducible, 67kDa	GBP1	2.91709
NM_133376	integrin, beta 1	ITGB1	2.89883
NM_020133	1-acylglycerol-3-phosphate O-acyltransferase 4	AGPAT4	2.89688
NM_175617	metallothionein 1E	MT1E	2.89264
NM_006403	neural precursor cell expressed, developmentally down-regulated 9	NEDD9	2.89243
NM_152266	hypothetical protein MGC32020	MGC32020	2.89196
NM_182916	tRNA nucleotidyl transferase, CCA-adding, 1	TRNT1	2.87847
NM_025079	zinc finger CCCH-type containing 12A	ZC3H12A	2.87811
NM_004553	NADH dehydrogenase	NDUFS6	2.87782
NM_001412	eukaryotic translation initiation factor 1A, X-linked	EIF1AX	2.87779
NM_003463	protein tyrosine phosphatase type IVA, member 1	PTP4A1	2.87014
NM_018370	hypothetical protein FLJ11259	FLJ11259	2.8683
XR_009969	Ras-related protein Rab-13	LOC69513,LOC695135	2.86543
NM_005786	serologically defined colon cancer antigen 33	SDCCAG33	2.86355
NM_033667	integrin, beta 1	ITGB1	2.862
CB311553	AGENCOURT_11823216 NICHD_Rh_Ov1 cDNA clone IMAGE:6912989 5'		2.85955
NM_003235	thyroglobulin	TG	2.85926
NM_181523	phosphoinositide-3-kinase, regulatory subunit, polypeptide 1	PIK3R1	2.85375
DR774422	Hs.529672		2.84979
NM_003136	signal recognition particle 54kDa	SRP54	2.83909
A_01_P010986	Unknown		2.83772
NM_002116	major histocompatibility complex, class I, A	HLA-A	2.83147
NM_001005405	keratin associated protein 5-11	KRTAP5-11	2.81993
NM_013372	gremlin 1 homolog, cysteine knot superfamily	GREM1	2.81639
CN802796	C14orf138	Hs.390504	2.81472
CN642847	ILLUMIGEN_MCQ_6917 Katze_MMPL2 cDNA clone IBIUW:4325 5' Bases 1 to 1118 highly human TEBP	Hs.355693	2.81409
XM_928629	peptidase	prosome, macropain 26S subunit, ATPase 1	2.8117
NM_006868	RAB31, member RAS oncogene family	RAB31	2.81166
CN641451	Hs.529772		2.81057
NM_024830	hypothetical protein FLJ12443	FLJ12443	2.8054
NM_016086	map kinase phosphatase-like protein MK-STYX	MK-STYX	2.80225
NM_005623	chemokine	CCL8	2.79266
NM_001321	cysteine and glycine-rich protein 2	CSRP2	2.79241
NM_001988	envoplakin	EVPL	2.77006
NM_000090	collagen, type III, alpha 1	COL3A1	2.76524
NM_005574	LIM domain only 2	LMO2	2.75223
NM_005502	ATP-binding cassette, sub-family A	ABCA1	2.75006
NM_015471	chromosome 1 open reading frame 48	C1orf48	2.74799
NM_003126	spectrin, alpha, erythrocytic 1	SPTA1	2.74572
CN646485	C20orf3	C20orf3	2.74167
BC104664	neural precursor cell expressed, developmentally down-regulated 8		2.74043
NM_015964	brain specific protein	CGI-38	2.73309
XR_010309	eukaryotic translation elongation factor 1 delta isoform 1	LOC697625	2.71179
NM_198317	kelch-like 17	KLHL17	2.71137
NM_020453	ATPase, Class V, type 10D	ATP10D	2.71055
A_01_P007352	Unknown		2.70976
NM_000104	cytochrome P450, family 1, subfamily B, polypeptide 1	CYP1B1	2.70854
CO649104	ILLUMIGEN_MCQ_42698 Katze_MMPB2 cDNA clone IBIUW:24552 5' Bases 19 to 523 highly human SYTL3	Hs.436977	2.70637
NM_004460	fibroblast activation protein, alpha	FAP	2.69552
NM_172070	zinc finger protein 650	ZNF650	2.68189
XM_370665	DnaJ	LOC387820	2.67497
NM_000386	bleomycin hydrolase	BLMH	2.66881
NM_032866	cingulin-like 1	CGNL1	2.66513
BX648613	mRNA; cDNA DKFZp686N06224	from clone DKFZp686N06224 [BX648613]	2.66355
XR_012647	CKLF-like MARVEL transmembrane domain-containing protein 6	CMTM6	2.65653
NM_001920	decorin	DCN	2.65295
NM_001993	coagulation factor III	F3	2.64895
NM_002345	lumican	LUM	2.64755
NM_006317	brain abundant, membrane attached signal protein 1	BASP1	2.64178
NM_018355	zinc finger protein 415	ZNF415	2.64116
NM_032510	par-6 partitioning defective 6 homolog gamma	PARD6G	2.63747
XM_044334	RIM binding protein 2	KIAA0318	2.637
NM_139266	signal transducer and activator of transcription 1, 91kDa	STAT1	2.62902
NM_005328	hyaluronan synthase 2	HAS2	2.62743
NM_015338	additional sex combs like 1	ASXL1	2.62104
XR_013517	selenoprotein T	LOC710572	2.61792
XR_013392	arginyl aminopeptidase	LOC716318	2.61694
A_01_P007665	Unknown		2.61405
NM_007152	zinc finger protein 195	ZNF195	2.61395
NM_007126	valosin-containing protein	VCP	2.6108
NM_001630	annexin A8	ANXA8	2.61013
A_01_P014342	Unknown		2.60658
XM_496408	histone H3	LOC440686	2.59547
XR_010708	macrophage expressed gene 1	LOC700274	2.59477
XR_013802	hypothetical protein LOC714964	LOC714964	2.5941
XR_012254	hypothetical protein LOC710611	LOC710611	2.59394
NM_020370	G protein-coupled receptor 84	GPR84	2.59232
XR_011552	Triosephosphate isomerase	TPI1	2.59064
NM_013402	fatty acid desaturase 1	FADS1	2.58773
AB209098	synaptotagmin binding		2.58723
NM_052874	syntaxin 1B2	STX1B2	2.57951
NM_002002	Fc fragment of IgE, low affinity II, receptor for	FCER2	2.57525
CO579438	ILLUMIGEN_MCQ_50129 Katze_MMOV cDNA clone IBIUW:19046 5' Bases 4 to 953 highly human PSAP	Hs.406455	2.56968
XR_009902	Trans-Golgi network integral membrane protein 2 precursor	TGN51	2.56898
NM_031901	mitochondrial ribosomal protein S21	MRPS21	2.56726
NM_198488	FLJ46072 protein	FLJ46072	2.56702
NM_000023	sarcoglycan, alpha	SGCA	2.56028
NM_024612	DEAH	DHX40	2.55475
NM_006083	IK cytokine, down-regulator of HLA II	IK	2.55423
NM_006743	RNA binding motif	RBM3	2.55375
XR_012028	EGF-like-domain, multiple 4	LOC709352	2.55354
NM_001646	apolipoprotein C-IV	APOC4	2.55145
NM_002988	chemokine	CCL18	2.54267
CN804369	ILLUMIGEN_MCQ_34467 Katze_MMPL1 cDNA clone IBIUW:11942 5' Bases 1 to 784 highly human DKC1	Hs.4747	2.53964
XR_012809	mitochondrial aldehyde dehydrogenase 2	ALDH2	2.53806
NM_006327	translocase of inner mitochondrial membrane 23 homolog	TIMM23	2.53407
NM_001431	erythrocyte membrane protein band 4.1-like 2	EPB41L2	2.53268
NM_002038	interferon, alpha-inducible protein	G1P3	2.53133
A_01_P003273	Unknown		2.53064
NM_024642	UDP-N-acetyl-alpha-D-galactosamine:polypeptide N-acetylgalactosaminyltransferase 12	GALNT12	2.52923
CN647246	STMN4	STMN4	2.5279
NM_003757	eukaryotic translation initiation factor 3, subunit 2 beta, 36kDa	EIF3S2	2.52703
NM_001007278	ret finger protein 2	RFP2	2.52427
NM_005647	transducin	TBL1X	2.51578
NM_003295	tumor protein, translationally-controlled 1	TPT1	2.51505
NM_001219	calumenin	CALU	2.50878
NM_003706	phospholipase A2, group IVC	PLA2G4C	2.50578
NM_152295	threonyl-tRNA synthetase	TARS	2.50457
XR_010074	Histone acetyltransferase type B catalytic subunit	LOC695933	2.50428
NM_181708	hypothetical protein LOC144233	LOC144233	2.5026
XR_011365	hypothetical protein LOC699203	LOC699203	2.49766
NM_016645	mesenchymal stem cell protein DSC92	NEUGRIN	2.49695
NM_001664	ras homolog gene family, member A	RHOA	2.49638
NM_007353	guanine nucleotide binding protein	GNA12	2.49418
NM_005911	methionine adenosyltransferase II, alpha	MAT2A	2.49291
NM_006058	TNFAIP3 interacting protein 1	TNIP1	2.49029
NM_003713	phosphatidic acid phosphatase type 2B	PPAP2B	2.4902
AK074898	cDNA FLJ90417 fis, clone NT2RP3000171, weakly Mus musculus partial mRNA for B-IND1 protein	B-ind1 gene [AK074898]	2.48621
CB228320	AGENCOURT_11499143 NICHD_Rh_Ov1 cDNA clone IMAGE:6885874 5'		2.48167
NM_001010000	Rho GTPase activating protein 28	ARHGAP28	2.48094
CK232214	PSG5	Hs.251850	2.47967
NM_006698	bladder cancer associated protein	BLCAP	2.47049
NM_003341	ubiquitin-conjugating enzyme E2E 1	UBE2E1	2.47008
NM_015055	SWAP-70 protein	SWAP70	2.46931
NM_016142	hydroxysteroid	HSD17B12	2.46747
NM_004530	matrix metalloproteinase 2	MMP2	2.46728
NM_014673	KIAA0103	KIAA0103	2.45893
A_01_P005239	Unknown		2.45873
NM_001961	eukaryotic translation elongation factor 2	EEF2	2.45847
XR_011010	CG5902-PA, isoform A	LOC700069	2.45521
NM_003359	UDP-glucose dehydrogenase	UGDH	2.45498
NM_020529	nuclear factor of kappa light polypeptide gene enhancer in B-cells inhibitor, alpha	NFKBIA	2.45345
NM_183049	thymosin-like 3	TMSL3	2.4431
CO645097	ILLUMIGEN_MCQ_7508 Katze_MMBR cDNA clone IBIUW:22673 5' Bases 1 to 285 highly human BTEB1	Hs.150557	2.43767
NM_021104	ribosomal protein L41	RPL41	2.43709
CN646906	DOCK1	DOCK1	2.43388
NM_002984	chemokine	CCL4	2.43369
XR_010831	alpha [XR_010831]		2.43334
NM_174916	ubiquitin protein ligase E3 component n-recognin 1	UBR1	2.43295
NM_032217	ankyrin repeat domain 17	ANKRD17	2.43232
CN646695	H41	H41	2.42677
NM_182943	procollagen-lysine, 2-oxoglutarate 5-dioxygenase	PLOD2	2.42577
NM_001297	cyclic nucleotide gated channel beta 1	CNGB1	2.41833
NM_006332	interferon, gamma-inducible protein 30	IFI30	2.41514
NM_138412	retinol dehydrogenase 13	RDH13	2.41424
NM_014467	sushi-repeat-containing protein, X-linked 2	SRPX2	2.41421
NM_001690	ATPase, H+ transporting, lysosomal 70kDa, V1 subunit A	ATP6V1A	2.41263
NM_005111	crystallin, zeta	CRYZL1	2.4085
NM_032494	zinc finger CCCH type domain containing 8	ZC3HDC8	2.40826
XM_496355	nucleophosmin 1; nucleolar phosphoprotein B23; numatrin; nucleophosmin/nucleoplasmin family, member 1	LOC440577	2.40752
NM_138762	BCL2-associated X protein	BAX	2.40086
NM_021928	hypothetical protein FLJ22649 signal peptidase SPC22/23	FLJ22649	2.40046
NM_002245	potassium channel, subfamily K, member 1	KCNK1	2.39471
NM_139244	syntaxin binding protein 5	STXBP5	2.39125
NM_005520	heterogeneous nuclear ribonucleoprotein H1	HNRPH1	2.39083
NM_032704	tubulin alpha 6	TUBA6	2.38494
A_01_P012483	Unknown		2.38433
NM_006817	chromosome 12 open reading frame 8	C12orf8	2.3837
NM_005729	peptidylprolyl isomerase F	PPIF	2.38266
NM_001096	ATP citrate lyase	ACLY	2.38224
CK231694	DDOST	DDOST	2.37931
NM_001015	ribosomal protein S11	RPS11	2.37758
NM_004385	chondroitin sulfate proteoglycan 2	CSPG2	2.37614
NM_152318	hypothetical protein MGC40397	MGC40397	2.37497
NM_080655	RIKEN cDNA 5730528L13 gene	MGC17337	2.37481
NM_018950	major histocompatibility complex, class I, F	HLA-F	2.37332
NM_003821	receptor-interacting serine-threonine kinase 2	RIPK2	2.37262
NM_003247	thrombospondin 2	THBS2	2.36925
NM_001839	calponin 3, acidic	CNN3	2.36694
NM_001005738	formyl peptide receptor-like 1	FPRL1	2.36361
NM_015679	TruB pseudouridine	TRUB2	2.36343
NM_016374	AT rich interactive domain 4B	ARID4B	2.35994
NM_173546	hypothetical protein MGC35097	MGC35097	2.35877
NM_031937	TBC1 domain family, member 10A	TBC1D10A	2.35727
NM_006902	paired related homeobox 1	PRRX1	2.35561
NM_032906	hypothetical protein MGC14156	MGC14156	2.35539
NM_001356	DEAD	DDX3X	2.34999
NM_006969	zinc finger protein 28	ZNF28	2.34927
NM_020199	chromosome 5 open reading frame 15	C5orf15	2.34579
NM_022736	major facilitator superfamily domain containing 1	MFSD1	2.34542
CB312177	AGENCOURT_11828698 NICHD_Rh_Ov1 cDNA clone IMAGE:6913202 5'		2.33817
NM_002046	glyceraldehyde-3-phosphate dehydrogenase	GAPDH	2.3331
NM_001293	chloride channel, nucleotide-sensitive, 1A	CLNS1A	2.3314
NM_173647	ring finger protein 149	RNF149	2.33127
NM_032870	chromosome 6 open reading frame 111	C6orf111	2.33059
NM_181054	hypoxia-inducible factor 1, alpha subunit	HIF1A	2.3276
XR_013654	Transcription factor Dp-1	TFDP1	2.32713
NM_001904	catenin	CTNNB1	2.32436
CO646433	ILLUMIGEN_MCQ_39165 Katze_MMPB2 cDNA clone IBIUW:24321 5' Bases 5 to 900 highly human CD44	Hs.306278	2.32412
CN644296	PARK7	PARK7	2.32349
NM_014149	HSPC049 protein	HSPC049	2.32338
CN645523	RBM7	RBM7	2.32324
XM_497144	SMT3 suppressor of mif two 3 homolog 2	LOC441512	2.32206
NM_024836	zinc finger protein 672	ZNF672	2.32025
NM_173077	carboxypeptidase O	CPO	2.31997
NM_130839	ubiquitin protein ligase E3A	UBE3A	2.31598
NM_005966	NGFI-A binding protein 1	NAB1	2.3135
NM_015947	activating signal cointegrator 1 complex subunit 1	ASCC1	2.30881
XR_012803	D-PCa-2 protein isoform c	LOC713404	2.30859
XR_013560	Interferon-induced transmembrane protein 3	IFITM3	2.30763
NM_007317	kinesin family member 22	KIF22	2.3058
NM_000270	nucleoside phosphorylase	NP	2.30579
NM_175629	DNA	DNMT3A	2.30085
NM_013446	makorin, ring finger protein, 1	MKRN1	2.30081
NM_001610	acid phosphatase 2, lysosomal	ACP2	2.2998
NM_001007	ribosomal protein S4, X-linked	RPS4X	2.29874
NM_003392	wingless-type MMTV integration site family, member 5A	WNT5A	2.29707
NM_002985	chemokine	CCL5	2.29667
NM_004048	beta-2-microglobulin	B2M	2.29501
NM_001955	endothelin 1	EDN1	2.29425
CN802772	SET7	Hs.160208	2.29279
NM_018937	protocadherin beta 3	PCDHB3	2.29193
NM_005516	major histocompatibility complex, class I, E	HLA-E	2.28818
NM_016570	PTX1 protein	PTX1	2.28537
XR_013588	interleukin 33	LOC717301	2.28531
CO582050	ILLUMIGEN_MCQ_46292 Katze_MMLV cDNA clone IBIUW:19102 5' Bases 5 to 799 highly human MRPL48	Hs.82389	2.28126
NM_015577	retinoic acid induced 14	RAI14	2.28077
NM_004329	bone morphogenetic protein receptor, type IA	BMPR1A	2.28073
A_01_P012169	Unknown		2.27989
NM_004414	Down syndrome critical region gene 1	DSCR1	2.27271
NM_000317	6-pyruvoyltetrahydropterin synthase	PTS	2.2723
NM_017906	PAK1 interacting protein 1	PAK1IP1	2.27215
NM_003254	tissue inhibitor of metalloproteinase 1	TIMP1	2.27204
NM_030775	wingless-type MMTV integration site family, member 5B	WNT5B	2.27149
NM_004069	adaptor-related protein complex 2, sigma 1 subunit	AP2S1	2.27091
NM_080757	chromosome 20 open reading frame 127	C20orf127	2.2688
CK231449	LOC283241	LOC283241	2.26767
NM_033489	cell division cycle 2-like 1	CDC2L1	2.26604
A_01_P007431	Unknown		2.2649
NM_001009813	Meis1, myeloid ecotropic viral integration site 1 homolog 3	MEIS3	2.26441
XR_010293	chondroitin sulfate proteoglycan 6	CSPG6	2.25398
NM_024873	TNFAIP3 interacting protein 3	TNIP3	2.25242
XR_011718	leucine rich repeat and sterile alpha motif containing 1	LOC700704	2.24941
NM_001166	baculoviral IAP repeat-containing 2	BIRC2	2.24687
NM_002162	intercellular adhesion molecule 3	ICAM3	2.23679
NM_002525	nardilysin	NRD1	2.23526
NM_001001551	chromosome 9 open reading frame 103	C9orf103	2.23236
XM_372262	ATP-dependent DNA helicase II, 70 kDa subunit	CTCBF	2.22594
XR_010577	hypothetical protein LOC699401	LOC699401	2.22157
NM_024045	DEAD	DDX50	2.22084
NM_005556	keratin 7	KRT7	2.22038
NM_021149	coactosin-like 1	COTL1	2.21549
NM_005426	tumor protein p53 binding protein, 2	TP53BP2	2.21531
NM_004729	zinc finger, BED-type containing 1	ZBED1	2.21476
CK231154	TFPI2	TFPI2	2.21473
NM_153328	retinoblastoma binding protein 9	RBBP9	2.21225
XR_012719	alpha 2 type V collagen	COL5A2	2.20646
NM_002727	proteoglycan 1, secretory granule	PRG1	2.20643
NM_007039	protein tyrosine phosphatase, non-receptor type 21	PTPN21	2.20288
NM_019895	chromosome 3 open reading frame 4	C3orf4	2.20246
CB311278	AGENCOURT_11616400 NICHD_Rh_Ov1 cDNA clone IMAGE:6915394 5'		2.20182
NM_207381	FLJ41287 protein	FLJ41287	2.20129
NM_138455	collagen triple helix repeat containing 1	CTHRC1	2.1974
NM_194247	heterogeneous nuclear ribonucleoprotein A3	HNRPA3	2.18907
NM_019025	spermine oxidase	SMOX	2.18564
XR_013387	CCR4-NOT transcription complex, subunit 6	LOC716286	2.18185
NM_015996	SID1 transmembrane family, member 2	SIDT2	2.17972
NM_148979	cathepsin H	CTSH	2.17669
NM_032377	hypothetical protein MGC4549	MGC4549	2.17628
XR_012012	IQ motif containing GTPase activating protein 1	IQGAP1	2.1754
NM_000319	peroxisomal biogenesis factor 5	PEX5	2.17174
NM_004287	golgi SNAP receptor complex member 2	GOSR2	2.1693
CB231257	AGENCOURT_11469472 NICHD_Rh_Ov1 cDNA clone IMAGE:6884305 5'		2.16928
XM_374526	eukaryotic translation elongation factor 1 beta 2; eukaryotic translation elongation factor 1 beta 1	LOC392793	2.16525
NM_024729	myosin, heavy polypeptide 14	MYH14	2.16499
NM_005002	NADH dehydrogenase	NDUFA9	2.16377
NM_004965	high-mobility group nucleosome binding domain 1	HMGN1	2.16147
NM_001710	B-factor, properdin	BF	2.16052
XR_010919	succinate dehydrogenase complex, subunit C isoform 1 precursor	LOC699251	2.15551
NM_003781	UDP-Gal:betaGlcNAc beta 1,3-galactosyltransferase, polypeptide 3	B3GALT3	2.15381
NM_153649	tropomyosin 3	TPM3	2.15095
NM_003198	transcription elongation factor B	TCEB3	2.15072
NM_013388	prolactin regulatory element binding	PREB	2.14724
NM_014604	Tax1	TAX1BP3	2.14501
NM_030782	cisplatin resistance related protein CRR9p	CRR9	2.14463
NM_001428	enolase 1,	ENO1	2.14026
NM_007178	serine/threonine kinase receptor associated protein	STRAP	2.13459
NM_031419	molecule possessing ankyrin repeats induced by lipopolysaccharide	MAIL	2.13119
NM_194430	ribonuclease, RNase A family, 4	RNASE4	2.13056
A_01_P002846	Unknown		2.12947
CN806006	RNP24	RNP24	2.12939
CN805309	ILLUMIGEN_MCQ_36352 Katze_MMBR cDNA clone IBIUW:14032 5' Bases 1 to 966 highly human GLO1	Hs.268849	2.12918
NM_006270	related RAS viral	RRAS	2.12719
DR773628	ILLUMIGEN_MCQ_56232 Katze_MMOV cDNA clone IBIUW:33804 5' Bases 104 to 786 highly human MYL6	Hs.505705	2.12645
NM_015270	adenylate cyclase 6	ADCY6	2.12247
NM_003486	solute carrier family 7	SLC7A5	2.12143
NM_199290	alpha-NAC protein	ANAC	2.11969
CO581942	ILLUMIGEN_MCQ_46474 Katze_MMJJ cDNA clone IBIUW:19887 5' Bases 82 to 1012 highly human HLA-DQA1	Hs.387679	2.10954
NM_004645	coilin	COIL	2.10915
NM_018976	solute carrier family 38, member 2	SLC38A2	2.10275
NM_007144	ring finger protein 110	RNF110	2.10205
NM_005324	H3 histone, family 3B	H3F3B	2.09456
CO646475	ILLUMIGEN_MCQ_39215 Katze_MMPB2 cDNA clone IBIUW:23134 5' Bases 77 to 761 highly human TAPBP	Hs.370937	2.08349
NM_005211	colony stimulating factor 1 receptor, formerly McDonough feline sarcoma viral	CSF1R	2.08337
NM_052871	hypothetical protein MGC4677	MGC4677	2.08266
NM_001012416	keratin associated protein 5-6	KRTAP5-6	2.08153
CK230551	ILLUMIGEN_MCQ_891 Katze_MMPL2 cDNA 5' human PSG5	Hs.251850	2.08071
NM_174928	hypothetical protein LOC221143	LOC221143	2.08057
NM_005564	lipocalin 2	LCN2	2.07516
CK230400	ILLUMIGEN_MCQ_722 Katze_MMPL2 cDNA 5'		2.07471
NM_012247	selenophosphate synthetase 1	SEPHS1	2.07465
NM_001761	cyclin F	CCNF	2.0645
NM_006108	spondin 1, extracellular matrix protein	SPON1	2.06346
NM_004394	death-associated protein	DAP	2.05978
NM_201222	melanoma antigen, family D, 2	MAGED2	2.05504
CO579644	ILLUMIGEN_MCQ_49847 Katze_MMOV cDNA clone IBIUW:16538 5' Bases 5 to 662 highly human ANAPC13	Hs.106909	2.05011
NM_018092	neuropilin	NETO2	2.03766
NM_006895	histamine N-methyltransferase	HNMT	2.01506
NM_005998	chaperonin containing TCP1, subunit 3	CCT3	2.01486
