# Supplementary material for: The Stress-Response Factor SigH Modulates the Interaction between Mycobacterium tuberculosis and Host Phagocytes
Source: PLoS One. 2012 Jan 3;7(1):e28958. doi: 10.1371/journal.pone.0028958 (PMC3250399; doi:10.1371/journal.pone.0028958)
Supplement: Table S2 — Overlap between different microarray data sets. Data are presented here as fold change ratio of Mtb:mutant. Regulation: ↑, up; ↓, down. One symbol (↑/↓) indicates the regulation is same for both the strains and two symbols (↑↓/↓↑) indicate the first for Mtb and the second for the mutant strain, respectively. (XLSX) [file pone.0028958.s003.xlsx]

## Sheet: common genes, p ≤0.05
Supporting information X
				0H			4H			24H
	Gene Bank	Annotation	Name	Regulation	CDC:sigH	pvalue	Regulation	CDC:sigH	pvalue	Regulation	CDC:sigH	pvalue
1	CK231493	ILLUMIGEN_MCQ_2342	Hs.446450	↓	1.07678	0.336043	↓	1.58031	0.003541	↓	1.12665	0.275161
2	CK232088	ILLUMIGEN_MCQ_3278	Hs.426528	↓	1.3656	0.012125	↓	1.25625	0.054152	↓↑	0.98863	0.023783
3	CN641677	ILLUMIGEN_MCQ_5167	Hs.481301	↓	1.10109	0.103336	↑	1.01662	0.408541	↑	1.02339	0.387897
4	CN647420	ILLUMIGEN_MCQ_28441	Hs.9960	↓	1.35292	0.011827	↓	0.80713	0.085489	↑	0.725383	0.057245
5	CN801728	ILLUMIGEN_MCQ_35953	Hs.449630	↓	1.43345	0.016847	↑↓	1.01437	0.030351	↓↑	0.718772	0.012934
6	CO580437	ILLUMIGEN_MCQ_48681	Hs.5836	↑	1.07793	0.003152	↑	1.1776	0.014	↓	0.86244	0.093727
7	CO646399	ILLUMIGEN_MCQ_39129	Hs.343475	↓	0.941076	0.005117	↓	1.4857	0.017827	↓	1.07507	0.407401
8	CO647386	ILLUMIGEN_MCQ_40418	Hs.75765	↑	0.444897	0.003129	↑	0.807722	0.396757	↑	0.980695	0.9677
9	CV313683	CM1-CS0038-301000-507-h06 CS0038		↓	2.67768	0.00392	↓	1.042	0.021748	↑	0.525295	0.021967
10	CX078599	ILLUMIGEN_MCQ_41134	Hs.10306	↓	1.68538	0.001479	↑↓	0.998795	0.007807	↑	0.527698	0.032026
11	NM_000030	alanine-glyoxylate aminotransferase		↓	2.40691	0.0196	↑↓	0.631557	0.04171	↑	0.43109	0.009658
12	NM_000062	serine	SERPING1	↓	1.02696	0.385467	↓	1.20128	0.024876	↑	0.854641	0.079581
13	NM_000064	complement component 3	C3	↓	1.10917	0.312709	↓	1.14323	0.00029	↑	0.683379	0.073687
14	NM_000104	cytochrome P450	CYP1B1	↓	0.591816	0.007112	↑	1.34724	0.001176	↓↑	0.674425	0.003774
15	NM_000265	neutrophil cytosolic factor 1	47kDa	↓	1.51046	0.095563	↑↓	1.09367	0.013089	↑	0.601317	0.003234
16	NM_000266	Norrie disease		↑	0.902431	0.255875	↓↑	2.04998	0.01137	↓	0.549898	0.009
17	NM_000484	amyloid beta	A4	↓	1.16682	0.057118	↓	1.106	0.048484	↓↑	1.13466	0.077877
18	NM_000618	insulin-like growth factor 1		↓	0.837724	0.189162	↑↑	0.846161	0.185748	↑	0.608258	0.332101
19	NM_000660	transforming growth factor		↓	0.90329	0.047365	↓	1.0263	0.051954	↓	1.22277	0.017554
20	NM_001004067	NODAL modulator 3	NOMO3	↓	1.92279	0.007103	↑↓	1.01547	0.081589	↓↑	0.65722	0.032874
21	NM_001010972	zyxin	ZYX	↓	0.860366	0.067635	↓	1.67646	0.058571	↓	1.28896	0.06021
22	NM_001037	sodium channel	SCN1B	↓	1.42083	0.001813	↓	1.52883	0.020714	↑	0.644359	0.000282
23	NM_001065	tumor necrosis factor receptor superfamily		↓	1.23912	0.026973	↓	0.956889	0.03914	↓	0.922965	0.26607
24	NM_001239	cyclin H	CCNH	↑	0.754665	0.288685	↑	1.57053	0.105378	↑	0.877213	0.058805
25	NM_001273	chromodomain helicase DNA binding protein 4	CHD4	↓	0.790097	0.020485	↓	1.1863	0.076331	↑	0.860108	0.002915
26	NM_001455	forkhead box O3A	FOXO3A	↓	1.05301	0.596987	↑↓	1.07349	0.01755	↓↑	0.793236	0.05304
27	NM_001710	B-factor		↓	2.40567	0.12586	↑	0.562198	0.054049	↑	0.870913	0.431771
28	NM_001731	B-cell translocation gene 1		↑	0.611805	0.00388	↑↓	1.5453	0.025158	↑	0.806186	0.012226
29	NM_001856	collagen		↓	0.751329	0.037363	↓	1.84481	0.019075	↓	1.01319	0.69002
30	NM_001927	desmin	DES	↓	1.75313	0.00734	↑↓	1.04706	0.013406	↓↑	1.03628	0.044227
31	NM_001946	dual specificity phosphatase 6	DUSP6	↑	1.01724	0.872214		0.780448	0.072203	↓	0.848005	0.187527
32	NM_001993	coagulation factor III		↑	0.403463	0.004562	↓↑	1.41361	0.015839	↑↓	0.982138	0.059725
33	NM_002150	4-hydroxyphenylpyruvate dioxygenase	HPD	↓	1.62573	0.070753	↑↓	0.966678	0.048426	↓↑	0.649079	0.034583
34	NM_002226	jagged 2	JAG2	↓	2.16293	0.008044	↑↓	1.0456	0.003417	↑	0.585367	0.014326
35	NM_002335	low density lipoprotein receptor-related protein 5	LRP5	↓	1.18807	0.637237	↑	1.09035	0.018532	↓	2.14302	0.008215
36	NM_002373	microtubule-associated protein 1A	MAP1A	↓	0.843433	0.016056	↓	0.985288	0.358968	↓	1.03289	0.252055
37	NM_002383	MYC-associated zinc finger protein		↓	2.00976	0.007456	↑↓	0.928615	0.043158	↑	0.57911	0.010103
38	NM_002390	a disintegrin and metalloproteinase domain 11	ADAM11	↓	2.01704	0.049743	↑↓	0.650969	0.013697	↑	0.648332	0.074374
39	NM_002406	mannosyl	alpha-1	↓	1.42188	0.004192	↑↓	0.804203	0.0086	↑	0.805799	0.068099
40	NM_002518	neuronal PAS domain protein 2	NPAS2	↓	1.04988	0.25462	↑	0.675753	0.016876	↑	0.610378	0.011161
41	NM_002539	ornithine decarboxylase 1	ODC1	↑	1.00814	0.877799	↑	1.69717	0.001174	↓	0.664484	0.045441
42	NM_002673	plexin B1	PLXNB1	↓	1.02909	0.764438	↓	1.44691	0.10976	↑	0.957406	0.689995
43	NM_002940	ATP-binding cassette		↑	1.10208	0.189622	↑	1.2959	0.039008	↓	1.12238	0.480171
44	NM_002961	S100 calcium binding protein A4	S100A4	↑	0.979609	0.745069	↑	1.25138	0.025559	↓	0.826452	0.002799
45	NM_003087	synuclein		↓	1.78493	0.004688	↑↓	1.04506	0.00614	↑	0.606726	0.048575
46	NM_003088	fascin homolog 1		↓	1.20953	0.266658		0.67774	0.036284	↓	0.918312	0.65138
47	NM_003187	TAF9 RNA polymerase II		↑	1.09491	0.071567	↑	1.17887	0.010929	↑↓	0.742191	0.003426
48	NM_003246	thrombospondin 1	THBS1	↓	1.11442	0.12211	↓↑	2.24218	0.022237	↓	0.764391	0.031727
49	NM_003325	HIR histone cell cycle regulation defective homolog A		↓	1.23904	0.009323	↑	1.36719	0.012196	↑	1.29524	0.020746
50	NM_003505	frizzled homolog 1		↓	0.598723	0.005288	↓↑	1.05096	0.050346	↑	0.958864	0.735448
51	NM_003565	unc-51-like kinase 1		↓	0.955434	0.236369	↓↑	0.989375	0.003218	↑	1.20555	0.031794
52	NM_003573	latent transforming growth factor beta binding protein 4	LTBP4	↓	1.43867	0.016896	↑↓	0.897229	0.123516	↑	0.719726	0.031397
53	NM_003714	stanniocalcin 2	STC2	↓	1.11435	0.236725	↓	1.21699	0.103453	↑	0.653557	0.018341
54	NM_003750	eukaryotic translation initiation factor 3		↓	0.845044	0.040498	↑↓	0.935661	0.04238	↓	0.902055	0.302741
55	NM_003867	fibroblast growth factor 17	FGF17	↓	2.51301	0.007371	↑↓	0.743899	0.023449	↑	0.440222	0.010623
56	NM_003898	synaptojanin 2	SYNJ2	↓	0.945746	0.220978	↑↓	0.935914	0.075005	↓	0.987019	0.916233
57	NM_004104	fatty acid synthase	FASN	↓	1.44808	0.053401	↑↓	1.25089	0.055917	↑	1.0116	0.351986
58	NM_004180	TRAF family member-associated NFKB activator	TANK	↑	1.13927	0.262399	↑	1.14204	0.100717	↑	1.38122	0.065311
59	NM_004587	ribosome binding protein 1 homolog 180kDa		↓	1.00325	0.956815	↓	0.990019	0.169266	↑	0.714351	0.050305
60	NM_004670	3'-phosphoadenosine 5'-phosphosulfate synthase 2	PAPSS2	↓	0.948339	0.062515	↑↓	1.26348	0.042693	↑	0.828172	0.061927
61	NM_004865	TBP-like 1	TBPL1	↑	0.882637	0.250644	↑	1.02684	0.2419	↑↓	0.877123	0.032848
62	NM_004892	SEC22 vesicle trafficking protein-like 1		↑	1.03501	0.434271	↑	0.996458	0.447073	↑↓	1.0528	0.073883
63	NM_004906	Wilms tumor 1 associated protein	WTAP	↑	0.762238	0.013284	↑	1.22223	0.137205	↑	0.730016	0.185502
64	NM_004995	matrix metalloproteinase 14		↓	1.5565	0.192815	↓	0.638759	0.034555	↓↑	1.05577	0.06803
65	NM_005025	serine		↑	1.06206	0.312779	↑	1.25123	0.090736	↑	1.62727	0.011156
66	NM_005027	phosphoinositide-3-kinase		↓	1.16799	0.451722	↓	0.905624	0.00763	↓	1.13752	0.047293
67	NM_005098	musculin		↓	1.43877	0.184632	↓	0.920748	0.168432	↑	0.667208	0.163731
68	NM_005261	GTP binding protein overexpressed in skeletal muscle	GEM	↑	0.874695	0.160651	↑	1.68216	0.005156	↓	1.2974	0.069891
69	NM_005318	H1 histone family		↓	1.90092	0.001323	↑↓	0.753814	0.027186	↑	0.676768	0.008432
70	NM_005429	vascular endothelial growth factor C	VEGFC	↓	0.944542	0.374144	↓	1.43428	0.024477	↓↑	0.924029	0.036059
71	NM_005481	thyroid hormone receptor associated protein 5	THRAP5	↓	1.67808	0.000242	↑↓	0.788629	0.035712	↑	0.667924	0.027981
72	NM_005499	SUMO-1 activating enzyme subunit 2	UBA2	↑	1.25034	0.008716	↑	1.15526	0.089962	↑↓	0.745354	0.015441
73	NM_005542	insulin induced gene 1	INSIG1	↑	0.773609	0.003337	↑	2.65346	0.013298	↑	0.604671	0.022781
74	NM_005583	lymphoblastic leukemia derived sequence 1	LYL1	↓	2.59018	0.003248	↑↓	0.82671	0.006367	↑	0.498983	0.012965
75	NM_005746	pre-B-cell colony enhancing factor 1	PBEF1	↑	0.912934	0.210231	↑	1.0848	0.352038	↑	1.11307	0.047906
76	NM_005884	p21	CDKN1A	↓	1.49015	0.017125	↑↓	1.0627	0.016566	↑	0.65309	0.00667
77	NM_005892	formin-like 1	FMNL1	↓	1.80001	0.006843	↑↓	0.867536	0.074802	↑	0.649708	0.011088
78	NM_006093	proteoglycan 3	PRG3	↓	1.73328	0.008071		1.00161	0.019172	↑	0.709773	0.041675
79	NM_006200	proprotein convertase subtilisin/kexin type 5	PCSK5	↓	0.850776	0.028547	↑	1.00454	0.397309	↑	0.873426	0.256584
80	NM_006233	polymerase	RNA	↓	1.36412	0.003729	↑↓	0.691396	0.001776	↑	0.876552	0.136726
81	NM_006273	chemokine	C-C motif	↑	0.684354	0.007086	↑	0.416388	0.030249	↑	1.06568	0.648785
82	NM_006302	glucosidase I	GCS1	↓	1.25803	0.001005	↓	1.25704	0.022473	↓	1.23157	0.028894
83	NM_006312	nuclear receptor co-repressor 2	NCOR2	↓	0.687683	0.003037	↑	0.800831	0.056121	↓	0.953598	0.047207
84	NM_006327	translocase of inner mitochondrial membrane 23 homolog		↑	1.36019	0.027805	↑	0.964775	0.100152	↓	1.1095	0.316852
85	NM_006332	interferon		↓	1.23933	0.046116	↓	0.995657	0.484603	↑	0.643828	0.015775
86	NM_006342	transforming		↓	1.30494	0.035571		0.831894	0.021293	↑	0.640051	0.000813
87	NM_006458	tripartite motif-containing 3	TRIM3	↓	1.75445	0.028742	↑↓	1.0685	0.041736	↑	0.582803	0.030954
88	NM_006505	poliovirus receptor	PVR	↓	1.32337	0.004739	↓	1.11564	0.17458	↓	0.905335	0.023712
89	NM_006640	septin 9		↓	1.15907	0.094978	↑↓	1.00967	0.031039	↓	0.998819	0.976953
90	NM_006667	progesterone receptor membrane component 1	PGRMC1	↑	1.62584	0.007536	↑	1.29187	0.058567	↑↓	0.895982	0.06181
91	NM_006688	complement component 1		↓	1.33706	0.004609	↑↓	0.793636	0.009475	↑	0.609205	0.0365
92	NM_006743	RNA binding motif	RNP1	↑	1.09059	0.057679	↑	0.785524	0.010568	↑↓	0.862891	0.02252
93	NM_006812	amplified in osteosarcoma	OS-9	↓	1.01627	0.766606	↓↑	1.02681	0.010161	↑	1.05319	0.331778
94	NM_006869	centaurin		↓	2.40149	0.004774	↓↑	0.736696	0.004856	↓↑	0.874351	0.007751
95	NM_006887	zinc finger protein 36		↓	2.33206	0.000692	↑	0.714518	0.007807	↑	0.672221	0.00605
96	NM_007144	ring finger protein 110	RNF110	↓	1.13299	0.067817	↓↑	1.18121	0.054607	↑	0.869302	0.133224
97	NM_012110	cysteine-rich hydrophobic domain 2	CHIC2	↑	0.666187	0.017461	↑	1.45701	0.003943	↑	1.27365	0.022979
98	NM_012250	related RAS viral	r-ras	↑	0.855844	0.064236	↑	1.05902	0.325576	↓	0.768992	0.093739
99	NM_012328	DnaJ	Hsp40	↑	0.866289	0.033779	↑	1.09841	0.333119	↑	0.726806	0.000424
100	NM_012418	fascin homolog 2		↓	2.2508	0.00943	↑↓	0.79992	0.002326	↑	0.671969	0.010162
101	NM_013271	proprotein convertase subtilisin/kexin type 1 inhibitor	PCSK1N	↓	1.90021	0.018905	↑↓	0.846591	0.07347	↓↑	0.988002	0.008149
102	NM_013292	myosin light chain 2	HUMMLC2B	↓	2.02882	0.00121	↑↓	1.09434	0.01555	↓↑	0.561691	0.0057
103	NM_014175	mitochondrial ribosomal protein L15	MRPL15	↑	0.865619	0.014015	↑	1.24701	0.056236	↑↓	0.963455	0.062034
104	NM_014220	transmembrane 4 L six family member 1	TM4SF1	↑	1.1626	0.014896	↑	1.68072	0.027354	↑	1.0775	0.578072
105	NM_014374	replication initiator 1	REPIN1	↓	0.858944	0.060362	↑↓	0.959781	0.070778	↑↓	0.647823	0.039208
106	NM_014417	BCL2 binding component 3	BBC3	↓	1.97981	0.001678	↑↓	0.853359	0.00822	↓↑	0.606205	0.020859
107	NM_014601	EH-domain containing 2	EHD2		1.01146	0.804372	↓	0.995782	0.378869	↑	0.857431	0.051998
108	NM_014631	SH3 and PX domains 2A	SH3PXD2A	↓	1.0976	0.262407	↑	0.977892	0.047994	↑	1.2423	0.064997
109	NM_014741	KIAA0652 gene product	KIAA0652	↓	1.0818	0.348095	↓	1.47433	0.041004	↑	0.934488	0.18922
110	NM_014745	family with sequence similarity 38		↓	1.00212	0.987668		0.898903	0.083909	↓↑	0.860166	0.021803
111	NM_015169	RRS1 ribosome biogenesis regulator homolog		↓	1.16668	0.42472	↑↓	1.35848	0.076933	↓	1.07755	0.79577
112	NM_015246	mahogunin		↓	1.035	0.450663	↓	1.18354	0.048504	↓	0.666845	0.007968
113	NM_015289	vacuolar protein sorting 39		↓	1.2134	0.056961	↓	0.99564	0.433948	↑	0.844178	0.022756
114	NM_015526	CLIP-170-related protein	CLIPR-59	↓	0.907715	0.012391	↓	1.32366	0.093367	↓↑	1.01737	0.216312
115	NM_015541	leucine-rich repeats and immunoglobulin-like domains 1	LRIG1	↓	0.786815	0.08337	↑	1.3537	0.066283	↑	0.84286	0.018238
116	NM_016022	likely ortholog of C. elegans anterior pharynx defective 1A	APH-1A	↓	1.07455	0.388835	↑	2.58848	0.002967	↓	2.42176	0.000966
117	NM_016081	palladin	KIAA0992	↓	0.604766	0.004896	↓	1.76935	0.010282	↓	0.944144	0.478901
118	NM_016305	synovial sarcoma translocation gene on chromosome 18-like 2	SS18L2	↑	1.06788	0.375459	↑	1.14241	0.081923	↓	0.85546	0.090912
119	NM_016480	poly A		↑	1.05099	0.274779	↑	1.29287	0.04243	↑	1.26489	0.013785
120	NM_017797	BTB	POZ	↓	1.62721	0.041554	↓	0.719656	0.087229	↑	0.728601	0.046634
121	NM_018174	BPY2 interacting protein 1	BPY2IP1	↓	1.55155	0.008656	↑↓	0.884752	0.043854	↑	0.747955	0.040033
122	NM_018948	mitogen-inducible gene 6	MIG-6	↑	0.761713	0.017949	↓↑	1.44897	0.007907	↑↓	0.716174	0.037397
123	NM_018996	KIAA1582 protein	KIAA1582	↓	2.16739	0.069989	↑↓	0.924829	0.040491	↑	0.373134	0.062873
124	NM_019006	protein associated with PRK1	AWP1	↑	1.25273	0.048159	↑	0.729496	0.009302	↑	1.15979	0.183459
125	NM_019043	amyloid beta	A4	↓	0.832218	0.04253	↓↑	0.740615	0.001449	↑	1.25946	0.030337
126	NM_019080	Nedd4 family interacting protein 2	NDFIP2	↑	1.1375	0.027125	↑	1.11848	0.05997	↑	0.683551	0.035559
127	NM_019612	hypothetical protein R30953_1	R30953_1	↓	1.86731	0.002144	↑↓	1.12044	0.002406	↑	0.733709	0.025304
128	NM_020169	latexin	LXN	↑	1.08373	0.031519	↑	1.4688	0.003556	↑	1.03104	0.364246
129	NM_020188	DC13 protein	DC13	↑	0.975842	0.761219	↑	1.29099	0.096347	↓	0.946886	0.584329
130	NM_020235	bobby sox homolog		↓	0.80526	0.349468	↓	0.953356	0.314932	↑	0.681349	0.001204
131	NM_020410	ATPase type 13A	ATP13A	↓	0.894934	0.247197	↓	1.36321	0.010587	↓↑	1.02379	0.006924
132	NM_020428	CTL2 protein	CTL2	↓	0.857601	0.49334	↓	1.20646	0.209779	↓	1.17323	0.388304
133	NM_020529	nuclear factor of kappa gene enhancer in B-cells inhibitor		↑	0.653658	0.000166	↑	0.519626	0.070787	↑	0.901211	0.419672
134	NM_020695	transcription elongation factor B polypeptide 3 binding protein 1	TCEB3BP1	↓	1.40926	0.021131	↑↓	0.946889	0.019301	↑	0.642208	0.047044
135	NM_020747	zinc finger protein 608	ZNF608	↓	0.715008	0.298924	↓	0.964281	0.309664	↑	1.34057	0.051309
136	NM_020761	raptor		↓	1.0752	0.697783	↑↓	0.683726	0.043309	↓	0.611591	0.046002
137	NM_020982	claudin 9	CLDN9	↓	1.49637	0.01105	↑↓	1.05632	0.034527	↑	0.721428	0.041315
138	NM_021070	latent transforming growth factor beta binding protein 3	LTBP3	↓	0.726995	0.025745		1.08595	0.016844	↓	0.84991	0.025686
139	NM_021129	pyrophosphatase		↑	1.27956	0.059909	↑	1.16719	0.021083	↑	1.25953	0.084643
140	NM_021159	RAP1		↑	0.889065	0.008298	↑↓	1.00955	0.214781	↓	0.811951	0.148144
141	NM_021224	zinc finger protein 462	ZNF462	↓	0.824447	0.07281	↑	0.818677	0.038023	↑	1.09923	0.577042
142	NM_021569	glutamate receptor		↓	2.26932	0.011218	↑↓	0.907045	0.006467	↑	0.540769	0.04285
143	NM_022119	protease		↓	1.81709	0.011099	↑↓	1.05676	0.021929	↑	0.714161	0.003267
144	NM_022165	lin-7 homolog B		↑	0.862543	0.132168	↓	1.09094	0.258896	↑	0.741273	0.0123
145	NM_022763	FAD104	FAD104	↓	1.04871	0.019439	↑	0.797449	0.124938	↑	0.663254	0.013798
146	NM_022834	von Willebrand factor A domain containing 1	VWA1	↓	2.10868	0.001757	↑↓	0.91637	0.072776	↑	0.671329	0.008604
147	NM_024099	hypothetical protein MGC2477	MGC2477	↑	0.974494	0.311415	↑	1.19463	0.0724	↓	0.866496	0.147968
148	NM_024527	abhydrolase domain containing 8	ABHD8	↓	1.8799	0.010601	↑↓	0.776468	0.023287	↑	0.736857	0.019994
149	NM_024535	coronin 7	CORO7	↓	0.890674	0.351042	↓↑	1.10779	0.180184	↑	0.990579	0.88153
150	NM_024647	nucleoporin 43kDa	NUP43	↓	1.06828	0.188493	↑	1.37801	0.13273	↓	1.18295	0.192885
151	NM_024671	hypothetical protein FLJ23436	FLJ23436	↓	1.69022	0.066283	↓↑	1.07685	0.075118	↓	1.45724	0.09899
152	NM_024832	Ras and Rab interactor 3	RIN3	↓	0.876997	0.036674	↓	1.22608	0.020002	↓	0.901186	0.524299
153	NM_024959	solute carrier family 24		↓	1.2444	0.050742	↓	1.41119	0.099132	↓	1.43132	0.177273
154	NM_025021	mucoepidermoid carcinoma translocated 1	MECT1	↓	1.13502	0.051544	↓	1.11578	0.032626	↓	0.975834	0.855809
155	NM_025147	hypothetical protein FLJ13448	FLJ13448	↑	0.815915	0.085929	↑	1.37753	0.001953	↑	0.950966	0.501668
156	NM_031419	molecule possessing ankyrin repeats induced by LPS	MAIL	↑	0.626221	0.000671	↑	0.590637	0.053978	↑	1.01027	0.423987
157	NM_031452	chromosome 6 open reading frame 119	C6orf119	↑	1.22618	0.061889	↑	1.14011	0.126562	↓	0.754889	0.161172
158	NM_031844	heterogeneous nuclear ribonucleoprotein U		↓	0.814007	0.305655	↓	1.07142	0.00092	↓	0.950708	0.376811
159	NM_032298	synaptotagmin III	SYT3	↓	1.57866	0.008691		0.978944	0.044397	↑	0.68237	0.009426
160	NM_032299	hypothetical protein MGC2714	MGC2714	↑	0.84889	0.029045	↑	1.34325	0.063608	↓	0.662597	0.083646
161	NM_032315	mitochondrial carrier protein	MGC4399	↑	0.835187	0.042592	↑	1.21531	0.170042	↓	0.614815	0.068113
162	NM_032412	putative nuclear protein ORF1-FL49	ORF1-FL49	↑	1.47041	0.006018	↑	1.38215	0.05431	↑↓	1.00322	0.028792
163	NM_032772	zinc finger protein 503	ZNF503	↓	2.39022	0.007027	↑↓	0.897717	0.020929	↑	0.418594	0.024689
164	NM_032874	KIAA1984	KIAA1984	↓	2.12891	0.000165	↑↓	1.02505	0.013964	↑	0.620172	0.004429
165	NM_033290	midline 1		↓	1.49919	0.030879	↑↓	0.899903	0.009222	↑	0.69467	0.032327
166	NM_033445	histone 3		↓	1.90885	0.00031	↑↓	0.830403	0.023335	↑	0.747899	0.053372
167	NM_052919	KIAA1920 protein	KIAA1920	↓	1.75766	0.016003	↑↓	0.702047	0.029608	↓↑	0.697703	0.00914
168	NM_053285	tektin 1	TEKT1	↓	2.13696	0.0178	↑↓	0.890214	0.046896		0.63383	0.007256
169	NM_054033	FK506 binding protein 1B		↑	1.07167	0.26878	↑↓	1.10105	0.069111	↑↓	1.4708	0.013472
170	NM_080422	protein tyrosine phosphatase		↑	0.712888	0.005332	↑	1.02227	0.124723	↑	1.04623	0.250607
171	NM_080671	potassium voltage-gated channel		↓	1.65693	0.034586	↑↓	0.824916	0.076138	↑	0.880452	0.154834
172	NM_138440	slit-like 2		↓	1.02364	0.044225	↓	1.31638	0.065799	↓	0.985545	0.86618
173	NM_138787	hypothetical protein BC009561	LOC119710	↑	1.0374	0.760048	↓	1.07136	0.231454	↓	0.974986	0.577469
174	NM_139215	TAF15 RNA polymerase II		↓	1.19715	0.072833	↑↓	0.894519	0.101513	↓	0.747605	0.16827
175	NM_144622	DC-STAMP domain containing 2	DCST2	↓	1.4974	0.000443	↑↓	0.89096	0.138668	↑	0.763132	0.004672
176	NM_144645	hypothetical protein MGC26744	MGC26744	↓	1.94392	0.002687	↑↓	0.842475	0.033764	↓↑	0.67735	0.048849
177	NM_145003	hypothetical protein FLJ31164	FLJ31164	↓	1.62444	0.014275	↓	0.758046	0.003428	↑	0.597223	0.049987
178	NM_145283	chromosome 9 open reading frame 121	C9orf121	↓	1.96907	0.000588	↑↓	0.894308	0.008543	↑	0.640448	0.014276
179	NM_152243	CDC42 effector protein		↓	0.770502	0.050353	↓	1.45639	0.009976	↓	1.02208	0.417712
180	NM_152492	hypothetical protein FLJ32825	FLJ32825	↓	2.35408	0.002427	↑↓	0.993284	0.043575	↓↑	0.725795	0.03176
181	NM_152493	FLJ25476 protein	FLJ25476	↓	1.19741	0.213073	↓	1.3575	0.057911	↓	1.09522	0.177269
182	NM_152858	Wilms tumor 1 associated protein	WTAP	↑	0.831799	0.003934	↑	0.821456	0.00575	↑	1.07094	0.597407
183	NM_170587	regulator of G-protein signalling 20	RGS20	↑	1.40957	0.515627	↓	0.707664	0.107326	↓	0.743088	0.18599
184	NM_170744	unc-5 homolog B		↓	0.79201	0.097088	↓	1.54941	0.032498	↓	0.724532	0.036841
185	NM_178121	HBV pre-s2 binding protein 1	SBP1	↓	0.823681	0.029875	↓↑	1.36668	0.017486	↑	0.895515	0.019362
186	NM_178500	phosphatase		↓	1.81076	0.006653	↑↓	1.00656	0.002382	↓↑	0.656241	0.013017
187	NM_181523	phosphoinositide-3-kinase		↓	1.28295	0.043693	↑	1.85249	0.004133	↑	0.731941	0.12889
188	NM_182553	hypothetical protein MGC50896	MGC50896	↓	1.74761	0.009773	↑↓	0.932445	0.065722	↓↑	0.82447	0.020814
189	NM_182563	hypothetical protein MGC21830	MGC21830	↓	2.04189	0.001643	↑↓	0.764962	0.004651	↑	0.651743	0.078514
190	NM_182571	hypothetical protein 284297	FLJ35258	↓	0.820352	0.16288	↓↑	0.941976	0.346467	↑	0.728209	0.07317
191	NM_183422	transforming growth factor beta 1 induced transcript 4	TGFB1I4	↑	0.675782	0.016246	↑	1.74825	0.01874	↑	1.2023	0.072108
192	NM_198537	FLJ44968 protein	FLJ44968	↓	1.76973	0.01087	↑↓	0.780556	0.00724	↓↑	0.653924	0.006002
193	NM_198585	ectonucleoside triphosphate diphosphohydrolase 8	ENTPD8	↓	1.73759	0.008719	↑↓	0.963845	0.003463	↑	0.647126	0.017516
194	NM_199186	2,3-bisphosphoglycerate mutase	BPGM	↑	1.0974	0.036177	↓	1.23111	0.077958	↓	0.7852	0.08058
195	NM_201612	IKK interacting protein	IKIP	↑	0.957196	0.418706	↑	1.02311	0.162951	↑	1.12309	0.039817
196	NM_203402	CG10671-like	LOC161247	↓	1.76862	0.011576	↑↓	0.872931	0.016507	↑	0.744397	0.239884
197	NM_203434	RIKEN cDNA 2610524G09	LOC389792	↓	1.19973	0.07322	↓	1.05608	0.254142	↑	1.00448	0.842855
198	XM_042066	mitogen-activated protein kinase kinase kinase 1	MAP3K1	↓	1.37025	0.009074	↑	1.24075	0.079598	↑	0.805518	0.133147
199	XM_050625	secreted frizzled-related protein 2	SFRP2	↓	1.1227	0.488808	↑	0.640388	0.0452	↑	0.57814	0.012123
200	XM_371575	formin binding protein 3	FNBP3	↓	1.09264	0.040258	↓	0.78598	0.079021	↓↑	1.08686	0.04066
201	XM_498423	interferon-induced protein with tetratricopeptide repeats 1	IFIT1	↓↑	1.51438	0.051149	↑	0.379942	0.097698	↑	1.85346	0.101975
202	XR_009893	REST corepressor 1	LOC694670	↓	2.05593	0.001715	↑↓	0.666969	0.02034	↓↑	0.892955	0.025113
203	XR_009902	Trans-Golgi network integral membrane protein 2 precursor	TGN51	↓	1.32118	0.033135	↑↓	0.970061	0.018223	↑	0.69769	0.000194
204	XR_010210	hypothetical protein	LOC696802	↓	1.47038	0.132631	↓	0.779892	0.105281	↓	0.888347	0.656208
205	XR_010258	rhophilin 1	LOC696895	↓	1.46712	0.008472	↑	0.761773	0.013726	↓↑	0.650417	0.048341
206	XR_010332	low density lipoprotein receptor-related protein 11		↑	1.44565	0.002795	↑	2.03318	0.030292	↑	0.835346	0.019299
207	XR_010591	Putative eukaryotic translation initiation factor 3 subunit	eIF-3	↓	1.00567	0.924672	↑	1.42518	0.017687	↓↓	0.889485	0.373983
208	XR_011091	hypothetical protein		↓	2.08886	0.001532	↑↓	1.0281	0.007242	↑	0.495244	0.003311
209	XR_011163	carbamoylphosphate synthetase 2	LOC701851	↓↓	1.01669	0.741107	↓	1.10904	0.079775	↓	0.821835	0.20471
210	XR_011558	pleckstrin homology-like domain		↓	1.1334	0.112521	↓	0.93242	0.206269	↓↓	1.12787	0.038573
211	XR_011598	Endoglin precursor	LOC706336	↓	1.14793	0.403217	↓↓	0.877867	0.085356	↑	0.935359	0.635709
212	XR_011748	phospholipase D family	CD105 antigen	↓	1.96576	0.004726	↑↓	1.06381	0.002696	↑	0.629295	0.026044
213	XR_014794	F-box only protein 2	LOC707527	↓	1.48579	0.015058	↑↓	0.94509	0.067713	↑	0.648109	0.013502
214	XR_014777	hypothetical protein	LOC722738	↓	1.00277	0.930641	↑	0.810655	0.171132	↑	0.448569	0.003084
215	XR_014388	hypothetical protein	LOC722610	↑	1.03688	0.391742	↑	1.01991	0.326734	↑	1.18286	0.121982
216	XR_014158	Cytochrome P450 4F11	CYPIVF11	↓	2.47244	0.005109	↑↓	0.8963	0.018973	↑	0.433045	0.020186
217	XR_014094	Notch homolog 3	LOC717925	↓	0.708146	0.008273	↓	1.11652	0.064812	↓	0.895538	0.253382
218	XR_013836	smoothelin isoform a		↓	1.2471	0.038981	↓	1.39762	0.0078	↓	1.34964	0.072928
219	XR_013633	Mitchondrial carnitine	LOC716424	↓	1.78277	0.006212	↑↓	0.722536	0.036118	↑	0.62424	0.034091
220	XR_013555	ryanodine receptor 2	RYR2	↓	2.10324	0.004651	↑↓	0.967183	0.015007	↓↑	0.518984	0.001338
221	XR_013413	PGC-1-related estrogen receptor alpha coactivator	LOC711027	↓	0.777551	0.188941	↑	0.910336	0.050959	↓	0.942254	0.567104
222	XR_013248	heat shock 70kDa protein 1B	LOC720054	↓	1.29201	0.012411	↑	3.90584	0.006234	↑	0.987004	0.702554
223	XR_012825	early B-cell factor 3	LOC713536	↓	1.11012	0.02447	↑	1.59596	0.030712	↑	0.771501	0.140944
224	XR_012545	DEK oncogene	LOC706958	↑	1.50922	0.017972	↑	0.939085	0.016422	↑	0.679095	0.028005
225	XR_012331	mitogen-activated protein kinase kinase kinase 1	MAP3K1	↓	1.30165	0.059963	↑	1.13963	0.165488	↑	0.763672	0.113357
226	XR_011854	thyroid hormone receptor-associated protein 4	THRAP4	↓	1.73036	0.00158	↑↓	0.823524	0.003286	↓↑	0.933787	0.046139

## Sheet: Sheet1
					Fold change
	Time	Gene Bank	Annotation	Name	Mtb/Mtb:D-sigH
Up regulation	0H	CO578964	ILLUMIGEN_MCQ_50856	Hs.350364	2.08091
	0H	NM_000027	aspartylglucosaminidase	AGA	2.42503
	0H	NM_000671	alcohol dehydrogenase 5		3.23663
	0H	NM_000882	interleukin 12A		2.18631
	0H	NM_002825	pleiotrophin		2.00615
	0H	NM_004345	cathelicidin antimicrobial peptide	CAMP	2.0949
	0H	NM_005978	S100 calcium binding protein A2	S100A2	2.04206
	0H	NM_007036	endothelial cell-specific molecule 1	ESM1	2.06838
	0H	NM_018659	cytokine-like 1	CYTL1	2.22538
	0H	NM_023036	dynein, axonemal, intermediate polypeptide 2	DNAI2	3.67758
	0H	NM_032352	breast cancer metastasis-suppressor 1-like	BRMS1L	2.00944
	0H	NM_033167	UDP-Gal:betaGlcNAc beta 1,3-galactosyltransferase, polypeptide 3	B3GALT3	2.14013
	0H	NM_138924	guanidinoacetate N-methyltransferase	GAMT	3.26935
	0H	NM_152715	hypothetical protein MGC10233	MGC10233	2.57804
	0H	NM_175575	WFIKKN-related protein	WFIKKNRP	2.16084
	0H	NM_175738	RAB37, member RAS oncogene family	RAB37	2.88456
	4H	AB021124	mRNA for N-acetylglucosamine 6-O-sulfotransferase, complete cds		4.04475
	4H	BC057815	Ras-related associated with diabetes, mRNA		2.99112
	4H	CO648296	ILLUMIGEN_MCQ_41618	Hs.27267	2.43019
	4H	DQ148132	aryl hydrocarbon receptor nuclear translocator 2	ARNT2	2.21078
	4H	NM_000266	Norrie disease		2.04998
	4H	NM_000362	tissue inhibitor of metalloproteinase 3		2.07382
	4H	NM_000466	peroxisome biogenesis factor 1	PEX1	2.89682
	4H	NM_000577	interleukin 1 receptor antagonist	IL1RN	5.5075
	4H	NM_000641	interleukin 11	IL11	4.97269
	4H	NM_000963	prostaglandin-endoperoxide synthase 2		7.31801
	4H	NM_001010000	Rho GTPase activating protein 28	ARHGAP28	3.05079
	4H	NM_001122	adipose differentiation-related protein	ADFP	2.18193
	4H	NM_001165	baculoviral IAP repeat-containing 3	BIRC3	2.20979
	4H	NM_001200	bone morphogenetic protein 2	BMP2	2.96411
	4H	NM_001432	epiregulin	EREG	4.06752
	4H	NM_002152	histidine rich calcium binding protein	HRC	2.19814
	4H	NM_002422	matrix metalloproteinase 3		3.95932
	4H	NM_002620	platelet factor 4 variant 1	PF4V1	3.39146
	4H	NM_002928	regulator of G-protein signalling 16	RGS16	3.3948
	4H	NM_003238	transforming growth factor, beta 2	TGFB2	2.32103
	4H	NM_003243	transforming growth factor, beta receptor III		2.24223
	4H	NM_003246	thrombospondin 1	THBS1	2.24218
	4H	NM_003359	UDP-glucose dehydrogenase	UGDH	2.01562
	4H	NM_003436	zinc finger protein 135		2.23114
	4H	NM_003467	chemokine	C-X-C motif	4.32779
	4H	NM_003979	retinoic acid induced 3	RAI3	3.04982
	4H	NM_004811	leupaxin	LPXN	2.11828
	4H	NM_004973	Jumonji, AT rich interactive domain 2	JARID2	2.77897
	4H	NM_005014	osteomodulin	OMD	7.09721
	4H	NM_005110	glutamine-fructose-6-phosphate transaminase 2	GFPT2	2.81746
	4H	NM_005398	protein phosphatase 1, regulatory		2.5377
	4H	NM_005542	insulin induced gene 1	INSIG1	2.65346
	4H	NM_005574	LIM domain only 2		4.37233
	4H	NM_005842	sprouty homolog 2		2.83976
	4H	NM_006169	nicotinamide N-methyltransferase	NNMT	3.7017
	4H	NM_006203	phosphodiesterase 4D, cAMP-specific		2.45286
	4H	NM_007083	nudix		5.48043
	4H	NM_007207	dual specificity phosphatase 10	DUSP10	2.41406
	4H	NM_007269	syntaxin binding protein 3	STXBP3	2.08927
	4H	NM_012081	elongation factor, RNA polymerase II, 2	ELL2	2.12041
	4H	NM_012446	single-stranded DNA binding protein 2	SSBP2	4.30816
	4H	NM_015345	dishevelled associated activator of morphogenesis 2	DAAM2	2.15222
	4H	NM_015404	deafness, autosomal recessive 31	DFNB31	2.09898
	4H	NM_015444	Ras-induced senescence 1	RIS1	4.4744
	4H	NM_016022	likely ortholog of C. elegans anterior pharynx defective 1A	APH-1A	2.58848
	4H	NM_016522	neurotrimin	HNT	2.23322
	4H	NM_019025	spermine oxidase	SMOX	2.35235
	4H	NM_022842	CUB domain containing protein 1	CDCP1	2.31126
	4H	NM_023028	fibroblast growth factor receptor 2		2.04558
	4H	NM_024600	chromosome 16 open reading frame 30	C16orf30	2.02447
	4H	NM_031959	keratin associated protein 3-2	KRTAP3-2	2.79352
	4H	NM_032476	mitochondrial ribosomal protein S6	MRPS6	2.03801
	4H	NM_145804	ankyrin repeat and BTB	POZ	2.51671
	4H	NM_152346	hypothetical protein MGC34680	MGC34680	2.42541
	4H	NM_152456	hypothetical protein MGC34647	MGC34647	2.07789
	4H	NM_153041	hypothetical protein FLJ32955	FLJ32955	2.18558
	4H	NM_173647	ring finger protein 149	RNF149	2.04091
	4H	NM_182728	solute carrier family 7		2.25114
	4H	NM_194291	hypothetical protein BC017881	LOC157378	2.04851
	4H	U87259	oviductal glycoprotein mRNA, complete cds		4.32932
	4H	XR_010332	low density lipoprotein receptor-related protein 11	LOC697652	2.03318
	4H	XR_012394	putative small membrane protein NID67	LOC711300	2.75184
	4H	XR_012476	hypothetical protein LOC711693	LOC711693	8.2295
	4H	XR_013248	heat shock 70kDa protein 1B	LOC720054	3.90584
	4H	XR_013330	deiodinase, iodothyronine, type III	DIO3	2.86175
	24	A_01_P001116	Unknown		7.38031
	24	DR772591	ILLUMIGEN_MCQ_54528	Hs.76111	2.04464
	24	NM_000596	insulin-like growth factor binding protein 1	IGFBP1	2.63597
	24	NM_000758	colony stimulating factor 2		2.09683
	24	NM_000786	cytochrome P450, family 51, subfamily A, polypeptide 1	CYP51A1	2.29582
	24	NM_001278	conserved helix-loop-helix ubiquitous kinase	CHUK	2.79171
	24	NM_003264	toll-like receptor 2	TLR2	2.77914
	24	NM_006528	tissue factor pathway inhibitor 2	TFPI2	10.4291
	24	NM_007069	HRAS-like suppressor 3	HRASLS3	2.98741
	24	NM_014350	tumor necrosis factor, alpha-induced protein 8	TNFAIP8	3.77593
	24	NM_016940	chromosome 21 open reading frame 6	C21orf6	4.45222
	24	NM_017631	hypothetical protein FLJ20035	FLJ20035	7.37033
	24	NM_017996	de-etiolated homolog 1	Arabidopsis	3.05607
	24	NM_018195	hypothetical protein FLJ10726	FLJ10726	4.23768
	24	NM_018359	hypothetical protein FLJ11200	FLJ11200	2.58152
	24	NM_018984	slingshot homolog 1		2.38816
	24	NM_030756	transcription factor 7-like 2		24.4409
	24	NM_145060	chromosome 18 open reading frame 24	C18orf24	2.01712
	24	NM_152261	hypothetical protein MGC17943	MGC17943	19.5669
	24	NM_153045	chromosome 9 open reading frame 91	C9orf91	2.48867
	24	NM_182894	ceh-10 homeo domain containing homolog		2.1946
	24	XM_166453	tau tubulin kinase 1	TTBK1	4.35196
Down regulation	0H	A_01_P001507	Unknown		2.24474
	0H	A_01_P009730	Unknown		2.4777
	0H	CO580643	ILLUMIGEN_MCQ_48393		2.11331
	0H	CV313683	CM1-CS0038-301000-507-h06 CS0038 cDNA sequence		2.67768
	0H	CV813218	AGENCOURT_36364424		2.17852
	0H	NM_000030	alanine-glyoxylate aminotransferase		2.40691
	0H	NM_000051	ataxia telangiectasia mutated		2.21677
	0H	NM_001004067	NODAL modulator 3	NOMO3	2.06392
	0H	NM_001007139	putative insulin-like growth factor II associated protein	LOC492304	3.25369
	0H	NM_001700	azurocidin 1		2.40567
	0H	NM_001989	eve, even-skipped homeo box homolog 1		2.62906
	0H	NM_002226	jagged 2	JAG2	2.16293
	0H	NM_002383	MYC-associated zinc finger protein		2.00975
	0H	NM_002390	a disintegrin and metalloproteinase domain 11	ADAM11	2.01704
	0H	NM_002771	protease, serine, 3		2.38148
	0H	NM_003298	nuclear receptor subfamily 2, group C, member 2	NR2C2	2.66029
	0H	NM_003557	phosphatidylinositol-4-phosphate 5-kinase, type I, alpha	PIP5K1A	2.44127
	0H	NM_003867	fibroblast growth factor 17	FGF17	2.51301
	0H	NM_004079	cathepsin S	CTSS	2.31415
	0H	NM_004218	RAB11B, member RAS oncogene family	RAB11B	2.07647
	0H	NM_004669	chloride intracellular channel 3	CLIC3	2.14027
	0H	NM_005583	lymphoblastic leukemia derived sequence 1	LYL1	2.59018
	0H	NM_006479	RAD51 associated protein 1	RAD51AP1	2.41796
	0H	NM_006869	centaurin, alpha 1	CENTA1	2.40149
	0H	NM_006887	zinc finger protein 36, C3H type-like 2	ZFP36L2	2.33206
	0H	NM_012418	fascin homolog 2, actin-bundling protein, retinal		2.2508
	0H	NM_012418	fascin homolog 2, actin-bundling protein, retinal		2.24047
	0H	NM_013292	myosin light chain 2	HUMMLC2B	2.02882
	0H	NM_013302	eukaryotic elongation factor-2 kinase	EEF2K	2.06027
	0H	NM_018996	KIAA1582 protein	KIAA1582	2.16739
	0H	NM_020215	chromosome 14 open reading frame 132	C14orf132	2.10136
	0H	NM_020415	resistin	RETN	2.31237
	0H	NM_021569	glutamate receptor, ionotropic, N-methyl D-aspartate 1	GRIN1	2.26932
	0H	NM_022572	myofibrillogenesis regulator 1	MR-1	2.51327
	0H	NM_022834	von Willebrand factor A domain containing 1	VWA1	2.10868
	0H	NM_022903	hypothetical protein FLJ12800	FLJ12800	2.07526
	0H	NM_025069	hypothetical protein FLJ14299	FLJ14299	2.80463
	0H	NM_030895	zinc finger protein 696	ZNF696	3.93467
	0H	NM_032772	zinc finger protein 503	ZNF503	2.39022
	0H	NM_032874	KIAA1984	KIAA1984	2.12891
	0H	NM_033068	acid phosphatase, testicular	ACPT	2.23225
	0H	NM_053285	tektin 1	TEKT1	2.13696
	0H	NM_144565	homolog of Drosophila Numb-interacting protein	NIP	2.73479
	0H	NM_145235	fibronectin type 3 and ankyrin repeat domains 1	FANK1	8.61687
	0H	NM_147193	GLIS family zinc finger 1	GLIS1	13.1531
	0H	NM_152492	hypothetical protein FLJ32825	FLJ32825	2.35409
	0H	NM_152545	RasGEF domain family, member 1B	RASGEF1B	2.06002
	0H	NM_153379	kringle containing transmembrane protein 1	KREMEN1	2.15873
	0H	NM_173479	hypothetical protein LOC126248	LOC126248	2.00844
	0H	NM_182563	hypothetical protein MGC21830	MGC21830	2.04189
	0H	NM_182922	hypothetical protein FLJ20718	FLJ20718	2.38662
	0H	NM_205545	LY6/PLAUR domain containing 2	LYPDC2	2.22029
	0H	XR_009888	Na		2.05593
	0H	XR_011091	hypothetical protein LOC701851	LOC701851	2.08886
	0H	XR_013555	ryanodine receptor 2	RYR2	2.10324
	0H	XR_014158	Cytochrome P450 4F11	CYPIVF11	2.47244
	0H	XR_014263	G protein-coupled receptor 123	LOC719701	2.49678
	0H	XR_014577	Insulin-like growth factor II precursor	IGF-II	2.12555
	4H	CN801688	ILLUMIGEN_MCQ_35906	Hs.326730	2.37504
	4H	CO725904	ILLUMIGEN_MCQ_40308	Hs.440515	2.58306
	4H	NM_000095	cartilage oligomeric matrix protein		2.45299
	4H	NM_000699	amylase, alpha 2A; pancreatic	AMY2A	2.94718
	4H	NM_001300	Kruppel-like factor 6	KLF6	2.00895
	4H	NM_001615	actin, gamma 2, smooth muscle, enteric	ACTG2	2.19474
	4H	NM_001883	corticotropin releasing hormone receptor 2	CRHR2	2.77616
	4H	NM_002192	inhibin, beta A		6.1732
	4H	NM_002517	neuronal PAS domain protein 1	NPAS1	3.56386
	4H	NM_004693	cytokeratin type II	K6HF	2.01658
	4H	NM_005345	heat shock 70kDa protein 1A	HSPA1A	3.28968
	4H	NM_005876	aortic preferentially expressed protein 1	APEG1	2.15828
	4H	NM_006207	platelet-derived growth factor receptor-like	PDGFRL	2.27008
	4H	NM_006228	prepronociceptin	PNOC	3.97766
	4H	NM_006350	follistatin	FST	2.3503
	4H	NM_006528	tissue factor pathway inhibitor 2	TFPI2	2.20338
	4H	NM_012134	leiomodin 1		2.05251
	4H	NM_013227	aggrecan 1		2.07434
	4H	NM_014391	ankyrin repeat domain 1		2.98755
	4H	NM_014622	loss of heterozygosity, 11, chromosomal region 2, gene A	LOH11CR2A	2.16567
	4H	NM_015597	G-protein signalling modulator 1		4.83593
	4H	NM_016621	BRAF35/HDAC2 complex		2.47878
	4H	NM_017790	regulator of G-protein signalling 3	RGS3	4.30519
	4H	NM_017980	LIM and senescent cell antigen-like domains 2	LIMS2	2.17037
	4H	NM_020404	CD164 sialomucin-like 1	CD164L1	2.15445
	4H	NM_020433	junctophilin 2	JPH2	2.67451
	4H	NM_020859	Shroom-related protein		2.67717
	4H	NM_020927	KIAA1576 protein	KIAA1576	2.6385
	4H	NM_025263	proline rich 3	PRR3	2.16002
	4H	NM_032886	hypothetical protein MGC15912	MGC15912	2.29397
	4H	NM_145909	zinc finger protein 323	ZNF323	2.31396
	4H	NM_152322	BTB	POZ	2.04625
	4H	NM_152565	ATPase, H+ transporting, lysosomal 38kDa, V0 subunit d isoform 2	ATP6V0D2	2.73278
	4H	NM_173653	solute carrier family 9		2.1183
	4H	NM_178493	hypothetical protein LOC147111	LOC147111	2.09569
	4H	NM_194313	chromosome 9 open reading frame 48	C9orf48	2.16939
	4H	XR_010160	myomesin 1	LOC695301	2.59702
	24	A_01_P006686	Unknown		2.1424
	24	NM_000938	polymerase	POLR2B	3.25116
	24	NM_001008744	tyrosyl-DNA phosphodiesterase 1	TDP1	3.81657
	24	NM_001615	actin, gamma 2, smooth muscle, enteric	ACTG2	3.3643
	24	NM_002335	low density lipoprotein receptor-related protein 5	LRP5	2.14302
	24	NM_002577	p21	CDKN1A	3.23157
	24	NM_005220	distal-less homeo box 3	DLX3	2.01274
	24	NM_005573	lamin B1	LMNB1	2.29339
	24	NM_006649	UTP14, U3 small nucleolar ribonucleoprotein, homolog A		2.33633
	24	NM_016022	likely ortholog of C. elegans anterior pharynx defective 1A	APH-1A	2.42176
	24	NM_016022	likely ortholog of C. elegans anterior pharynx defective 1A	APH-1A	2.30524
	24	NM_016101	comparative gene identification transcript 37	CGI-37	2.11473
	24	NM_025203	hypothetical protein FLJ21945	FLJ21945	2.16235
	24	NM_032423	zinc finger protein 528	ZNF528	2.18171
	24	NM_033305	vacuolar protein sorting 13A		2.25896
	24	NM_198468	chromosome 6 open reading frame 167	C6orf167	5.41642
	24	NM_203406	metallo-beta-lactamase superfamily protein	LOC153364	3.22856
	24	XR_009750	Cathepsin Z precursor	Cathepsin X	2.82639

## Sheet: Sheet2
		Gene Bank	Annotation	Name	Mtb:D-sigH/Mtb
Up regulation	0H	CO647386	ILLUMIGEN_MCQ_40418	Hs.75765	2.24771
	0H	NM_000584	interleukin 8	IL8	2.37542
	0H	NM_000584	interleukin 8	IL8	2.0327
	0H	NM_000594	tumor necrosis factor		2.75979
	0H	NM_001004348	FLJ16171 protein	FLJ16171	3.11211
	0H	NM_001993	coagulation factor III		4.05542
	0H	NM_001993	coagulation factor III		2.47854
	0H	NM_004591	chemokine		3.02942
	4H	CN804774	ILLUMIGEN_MCQ_35039	Hs.436873	2.00969
	4H	NM_000617	solute carrier family 11		2.29311
	4H	NM_000937	polymerase	RNA	2.52931
	4H	NM_001078	vascular cell adhesion molecule 1	VCAM1	4.20537
	4H	NM_001549	interferon-induced protein with tetratricopeptide repeats 3	IFIT3	2.15249
	4H	NM_002053	guanylate binding protein 1, interferon-inducible, 67kDa	GBP1	3.57992
	4H	NM_002164	indoleamine-pyrrole 2,3 dioxygenase	INDO	3.14759
	4H	NM_002427	matrix metalloproteinase 13		2.58711
	4H	NM_002852	pentaxin-related gene, rapidly induced by IL-1 beta	PTX3	2.49287
	4H	NM_002982	chemokine		3.18326
	4H	NM_003998	nuclear factor of kappa light polypeptide gene enhancer in B-cells 1	p105	2.40966
	4H	NM_006273	chemokine		2.40161
	4H	NM_006290	tumor necrosis factor, alpha-induced protein 3	TNFAIP3	2.06583
	4H	NM_006291	tumor necrosis factor, alpha-induced protein 2	TNFAIP2	2.71613
	4H	NM_006417	interferon-induced protein 44	IFI44	2.27075
	4H	NM_007115	tumor necrosis factor, alpha-induced protein 6	TNFAIP6	3.48128
	4H	NM_014890	downregulated in ovarian cancer 1	DOC1	3.66774
	4H	NM_016584	interleukin 23, alpha subunit p19	IL23A	2.95623
	4H	NM_020370	G protein-coupled receptor 84	GPR84	2.94861
	4H	NM_022154	solute carrier family 39		2.69159
	4H	NM_024552	LAG1 longevity assurance homolog 4		2.09985
	4H	NM_024686	hypothetical protein FLJ23033	FLJ23033	4.51604
	4H	NM_025079	zinc finger CCCH-type containing 12A	ZC3H12A	2.03861
	4H	NM_080489	syndecan binding protein		2.48706
	4H	XM_498423	interferon-induced protein with tetratricopeptide repeats 1	IFIT1	2.63198
	4H	XR_012593	bradykinin receptor B1	LOC712251	2.25747
	4H	XR_014469	Protein C20orf177	LOC720556	3.40154
	24H	BM423303	PLATE4_H02 Rhesus cDNA, mRNA sequence [BM423303]		2.73211
	24H	CN648317	ILLUMIGEN_MCQ_30228	Hs.262823	2.1405
	24H	CO644910	ILLUMIGEN_MCQ_43164	Hs.112242	2.72028
	24H	CO647377	ILLUMIGEN_MCQ_40406	Hs.241535	2.34075
	24H	CO647377	ILLUMIGEN_MCQ_40406	Hs.241535	2.1346
	24H	CV313683	CM1-CS0038-301000-507		2.56013
	24H	NM_000030	alanine-glyoxylate aminotransferase		2.3197
	24H	NM_000161	GTP cyclohydrolase 1		2.72926
	24H	NM_000161	GTP cyclohydrolase 1		2.2005
	24H	NM_000618	insulin-like growth factor 1		2.10843
	24H	NM_000797	dopamine receptor D4	DRD4	2.24102
	24H	NM_001001437	chemokine		2.10024
	24H	NM_001008211	optineurin	OPTN	2.19697
	24H	NM_001165	baculoviral IAP repeat-containing 3	BIRC3	2.2856
	24H	NM_001243	tumor necrosis factor receptor superfamily, member 8	TNFRSF8	3.05227
	24H	NM_001511	chemokine	CXCL1	3.44871
	24H	NM_001838	chemokine		26.321
	24H	NM_002164	indoleamine-pyrrole 2,3 dioxygenase	INDO	2.72483
	24H	NM_002656	pleiomorphic adenoma gene-like 1	PLAGL1	2.29091
	24H	NM_002698	POU domain, class 2, transcription factor 2	POU2F2	4.86718
	24H	NM_002698	POU domain, class 2, transcription factor 2	POU2F2	2.66154
	24H	NM_003037	signaling lymphocytic activation molecule family member 1	SLAMF1	12.8089
	24H	NM_003081	synaptosomal-associated protein, 25kDa	SNAP25	2.58
	24H	NM_003126	spectrin, alpha, erythrocytic 1		3.40103
	24H	NM_003410	zinc finger protein, X-linked	ZFX	2.14434
	24H	NM_003528	histone 2, H2be	HIST2H2BE	2.05504
	24H	NM_003631	poly		3.13795
	24H	NM_003764	syntaxin 11	STX11	2.07987
	24H	NM_003867	fibroblast growth factor 17	FGF17	2.27158
	24H	NM_003956	cholesterol 25-hydroxylase	CH25H	3.11485
	24H	NM_004170	solute carrier family 1		2.07379
	24H	NM_005408	chemokine		8.21236
	24H	NM_005575	leucyl/cystinyl aminopeptidase	LNPEP	2.00651
	24H	NM_005583	lymphoblastic leukemia derived sequence 1	LYL1	2.00407
	24H	NM_005947	metallothionein 1B		2.05685
	24H	NM_006058	TNFAIP3 interacting protein 1	TNIP1	3.30565
	24H	NM_006148	LIM and SH3 protein 1	LASP1	2.80793
	24H	NM_006167	NK3 transcription factor related, locus 1		2.99365
	24H	NM_006274	chemokine		5.0991
	24H	NM_006274	chemokine		4.86728
	24H	NM_006939	son of sevenless homolog 2		2.66214
	24H	NM_007040	heterogeneous nuclear ribonucleoprotein U-like 1	HNRPUL1	4.17816
	24H	NM_007115	tumor necrosis factor, alpha-induced protein 6	TNFAIP6	2.12448
	24H	NM_012210	tripartite motif-containing 32	TRIM32	2.84543
	24H	NM_015368	pannexin 1	PANX1	2.08536
	24H	NM_015660	GTPase, IMAP family member 2	GIMAP2	3.08156
	24H	NM_016323	hect domain and RLD 5	HERC5	3.23848
	24H	NM_017585	solute carrier family 2		2.36251
	24H	NM_017644	DRE1 protein	DRE1	3.37889
	24H	NM_017947	molybdenum cofactor sulfurase	MOCOS	2.0345
	24H	NM_018106	zinc finger, DHHC domain containing 4	ZDHHC4	5.06806
	24H	NM_018330	KIAA1598	KIAA1598	6.88556
	24H	NM_018381	hypothetical protein FLJ11286	FLJ11286	2.78583
	24H	NM_018996	KIAA1582 protein	KIAA1582	2.68
	24H	NM_019609	carboxypeptidase X		2.39406
	24H	NM_021569	glutamate receptor, ionotropic, N-methyl D-aspartate 1	GRIN1	2.10292
	24H	NM_021813	BTB and CNC homology 1, basic leucine zipper transcription factor 2	BACH2	2.22939
	24H	NM_022154	solute carrier family 39		2.60197
	24H	NM_022154	solute carrier family 39		2.40794
	24H	NM_024645	zinc finger, matrin type 4	ZMAT4	5.20822
	24H	NM_024873	TNFAIP3 interacting protein 3	TNIP3	2.04074
	24H	NM_031904	FKSG44 gene	FKSG44	2.0869
	24H	NM_032644	peroxisome proliferative activated receptor, alpha	PPARA	2.1625
	24H	NM_032772	zinc finger protein 503	ZNF503	2.38895
	24H	NM_032772	zinc finger protein 503	ZNF503	2.14053
	24H	NM_033068	acid phosphatase, testicular	ACPT	2.17948
	24H	NM_052831	chromosome 6 open reading frame 192	C6orf192	2.15919
	24H	NM_138622	BCL2-like 11		2.21104
	24H	NM_139003	hemochromatosis	HFE	5.40236
	24H	NM_144503	F11 receptor	F11R	2.28566
	24H	NM_148979	cathepsin H	CTSH	2.1024
	24H	NM_152703	sterile alpha motif domain containing 9-like	SAMD9L	2.46382
	24H	NM_152901	pyrin-domain containing protein 1	PYC1	2.30132
	24H	NM_172374	interleukin 4 induced 1	IL4I1	2.84934
	24H	NM_173490	proline-rich protein PRP2	PRP2	3.29355
	24H	NM_182983	hepsin		2.05796
	24H	NM_197956	chromosome 9 open reading frame 90	C9orf90	4.17429
	24H	XR_011091	hypothetical protein LOC701851	LOC701851	2.0192
	24H	XR_012635	cancer susceptibility candidate 1	LOC707753	3.544
	24H	XR_014158	Cytochrome P450 4F11	CYPIVF11	2.30923
	24H	XR_014777	hypothetical protein LOC722610	LOC722610	2.22931
	4H	CK232222	ILLUMIGEN_MCQ_3441	Hs.438231	2.12569
Down regulation	0H	BM423206	PLATE3_F05 Rhesus cDNA sequence		3.13223
	0H	NM_003966	sema domain, seven thrombospondin repeats		5.87864
	0H	NM_006006	zinc finger and BTB domain containing 16	ZBTB16	3.08615
	0H	NM_012211	integrin, alpha 11	ITGA11	2.56722
	0H	NM_033405	peroxisomal proliferator-activated receptor A interacting complex 285	PRIC285	2.29252
	0H	NM_175918	hypothetical protein FLJ34443	FLJ34443	3.97396
	4H	NM_001611	acid phosphatase 5, tartrate resistant	ACP5	2.30032
	4H	NM_004292	Ras and Rab interactor 1	RIN1	2.17429
	4H	NM_004842	A kinase	PRKA	2.63607
	4H	NM_006305	acidic		2.19429
	4H	NM_022785	CAP-binding protein complex interacting protein 1	FLJ23588	2.80513
	4H	NM_030776	Z-DNA binding protein 1	ZBP1	27.8771
	4H	NM_182507	hypothetical protein LOC144501	LOC144501	2.09688
	4H	XR_012148	Protein C7orf10		2.26587
	24H	A_01_P015408	Unknown		11.7351
	24H	CN642009	ILLUMIGEN_MCQ_5794	Hs.23862	2.35743
	24H	DV769814	ILLUMIGEN_MCQ_68862	Hs.365706	2.80924
	24H	NM_000417	interleukin 2 receptor, alpha	IL2RA	15.2431
	24H	NM_000916	oxytocin receptor	OXTR	3.27335
	24H	NM_001008409	chromosome 20 open reading frame 125	C20orf125	5.34292
	24H	NM_001083	phosphodiesterase 5A, cGMP-specific	PDE5A	5.627
	24H	NM_001276	chitinase 3-like 1		12.1459
	24H	NM_001512	glutathione S-transferase A4	GSTA4	2.13215
	24H	NM_001688	ATP synthase, H+ transporting, mitochondrial F0 complex, subunit b, isoform 1	ATP5F1	3.39797
	24H	NM_002599	phosphodiesterase 2A, cGMP-stimulated	PDE2A	2.06332
	24H	NM_002742	protein kinase C, mu	PRKCM	2.09582
	24H	NM_003021	small glutamine-rich tetratricopeptide repeat	TPR	2.85651
	24H	NM_003202	transcription factor 7		2.10194
	24H	NM_003287	tumor protein D52-like 1	TPD52L1	2.27474
	24H	NM_006009	tubulin, alpha 3	TUBA3	2.175
	24H	NM_006763	BTG family, member 2	BTG2	6.68085
	24H	NM_006947	signal recognition particle 72kDa	SRP72	6.3937
	24H	NM_012089	ATP-binding cassette, sub-family B	MDR/TAP	4.71347
	24H	NM_013356	solute carrier 16		2.42435
	24H	NM_014217	potassium channel, subfamily K, member 2	KCNK2	2.80727
	24H	NM_014632	flavoprotein oxidoreductase MICAL2	MICAL2	3.05923
	24H	NM_015147	KIAA0582	KIAA0582	2.01261
	24H	NM_015425	polymerase	RNA	2.11774
	24H	NM_015991	complement component 1, q subcomponent, alpha polypeptide	C1QA	2.27324
	24H	NM_016228	aminoadipate aminotransferase	AADAT	2.07551
	24H	NM_017451	BAI1-associated protein 2	BAIAP2	3.27004
	24H	NM_017943	F-box protein 34	FBXO34	2.95489
	24H	NM_018699	PR domain containing 5	PRDM5	2.06259
	24H	NM_020375	chromosome 12 open reading frame 5	C12orf5	2.04314
	24H	NM_020642	chromosome 11 open reading frame 17	C11orf17	2.08844
	24H	NM_020971	spectrin, beta, non-erythrocytic 4	SPTBN4	3.31704
	24H	NM_021165	family with sequence similarity 5, member B	FAM5B	2.65135
	24H	NM_022463	nucleoredoxin	NXN	2.54668
	24H	NM_023028	fibroblast growth factor receptor 2		2.19479
	24H	NM_023028	fibroblast growth factor receptor 2		2.07958
	24H	NM_033105	DnaJ	Hsp40	3.0891
	24H	NM_173497	HECT domain containing 2	HECTD2	4.69856
	24H	NM_174900	zinc finger protein 42	ZFP42	11.7327
	24H	XM_375720	regulating synaptic membrane exocytosis 3	RIMS3	2.66646
	24H	XM_498917	hypothetical gene supported by AK096649	LOC440928	3.39844
	24H	XR_010931	pancreas-enriched phospholipase C	LOC701758	3.30311
	24H	XR_012635	cancer susceptibility candidate 1	LOC707753	3.20746
	24H	XR_014258	mannosidase, alpha, class 1C, member 1	MAN1C1	2.06394
